# Supplementary material for: Prevalence of hypothyroidism in patients with hyponatremia: A retrospective cross-sectional study
Source: PLoS One. 2018 Oct 11;13(10):e0205687. doi: 10.1371/journal.pone.0205687 (PMC6181416; doi:10.1371/journal.pone.0205687)
Supplement: S1 Table — (CSV) [file pone.0205687.s001.csv]

id	age	m0f1	TSH	fT4	fT3	Na	K	Cl	UA	BUN	Cre	TP	Alb
1	41	0	0.295	1.28	NA	99	4.3	92	3.2	7	0.65	7.1	4.7
2	68	1	0.562	1.93	2.37	99	2.7	68	0.8	8.1	0.43	7.6	4.6
3	55	0	0.94	1.14	1.2	100	3.4	70	6.2	23.2	1.5	5	2.42
4	78	1	1.272	1.39	2.3	100	4.1	70	0.8	7.2	0.35	6.1	3.2
5	90	1	1.066	0.99	1.17	101	2.9	75	1.4	11.2	0.28	4.5	2.6
6	48	0	0.262	1.07	2.94	101	3.8	87	2.9	6.7	0.82	7.2	4.5
7	72	1	1.04	1.62	2.14	101	3.7	70	2.7	20	0.57	7.6	4.59
8	71	0	1.527	1.69	NA	101	5	77	NA	14.7	0.53	7.4	4.8
9	73	0	2.325	0.76	1.05	102	4.4	79	2.7	10.7	0.38	NA	NA
10	79	1	4.34	0.87	1.6	102	3.8	84	NA	10.9	0.89	NA	3.23
11	43	0	0.446	1.5	3.05	102	3.6	85	1.5	2.3	0.33	7.1	4.8
12	75	0	0.669	0.8	1.97	103	6.1	79	10.5	85.9	9.34	5.9	3.5
13	74	0	0.285	1.89	2.67	103	3.8	86	2.2	12.3	0.71	5.7	3.5
14	74	0	0.906	1.15	2.41	104	3.9	79	NA	NA	NA	NA	NA
15	51	1	0.488	1.28	NA	104	3.3	77	2.5	3.8	0.36	NA	NA
16	84	1	0.56	1.69	1.92	104	3.6	73	3.2	22.3	0.53	6.5	4
17	63	1	1.451	0.81	1.77	105	3.8	83	4.9	37	1.41	NA	NA
18	54	1	1.466	0.9	2.43	105	4.5	81	4.3	6.3	0.39	8.6	4.8
19	87	1	2.403	1.02	2.16	105	4.3	77	1.7	5	0.35	NA	NA
20	69	0	0.46	1.33	1.64	105	4.7	75	NA	9.8	0.42	6.7	3.7
21	56	0	0.524	1.35	2.35	105	4.3	82	2.1	7.1	0.53	6	4
22	75	1	1.287	1.4	2.93	105	4.6	72	4.4	8.9	0.66	7.8	4.8
23	62	1	0.918	1.6	1.94	105	3.1	82	0.9	14.7	NA	6.5	NA
24	65	0	3.042	1.34	2.61	106	4.8	83	2	10.7	0.75	6.5	2.9
25	60	1	0.23	1.52	1.54	106	3	77	0.9	8.7	0.37	6.6	3.59
26	35	0	0.687	0.81	1.93	107	3.9	88	3.2	7.5	0.66	7.2	4.2
27	57	0	0.664	0.84	2.34	107	4	91	2.3	6.2	0.49	5.6	3.3
28	72	0	2.443	1.27	2.45	107	4.7	80	2.3	16.5	0.47	7.8	4.2
29	85	0	0.904	1.31	2.61	107	5.4	77	2.5	22.2	0.84	6.8	3.9
30	90	1	3.358	1.35	2.2	107	2.9	99	4.9	21.4	0.69	5.4	2.9
31	74	0	0.836	1.42	2.62	107	2.6	93	5.1	10.6	0.45	NA	NA
32	65	0	0.911	1.66	2.2	107	33.9	105	1.7	24.5	0.83	6.7	3.3
33	72	0	0.003	2.53	2.5	107	4.3	80	1	13.6	0.52	6.9	4.6
34	68	1	7.954	0.45	2.78	108	3.7	72	1.8	5.4	0.4	7.7	4.6
35	91	1	0.614	1.45	NA	108	3.5	94	5.6	15.7	0.84	NA	NA
36	75	0	2.115	1.52	NA	108	4.4	77	1.1	4.6	0.54	NA	NA
37	81	1	0.99	1.66	1.49	108	4	77	0.9	4.9	0.3	5.6	3.37
38	36	1	0.853	1.76	2.89	108	3.8	78	NA	10.5	0.41	7	4.5
39	84	0	1.353	2.04	3.55	108	4.8	79	4	17.3	0.67	6.9	4.2
40	75	1	14.206	0.52	2.8	109	3.2	85	1.7	13	0.6	NA	NA
41	73	1	4.55	0.83	1	109	3.1	87	2.4	11.2	0.26	4.5	2.31
42	70	0	1.056	0.93	2.05	109	3.8	88	3.8	7.9	0.81	6	3.6
43	91	1	2.51	0.96	1	109	6.5	78	2.4	21.1	0.6	4.2	2.11
44	71	0	4.76	0.97	2.04	109	3.9	80	3.2	11.6	0.6	7.2	4.23
45	77	0	0.447	1.1	2.67	109	3.6	87	3.4	3.7	0.47	6.5	4.1
46	80	1	0.53	1.17	1.92	109	2.8	87	1.7	10.2	0.5	5.6	3.44
47	69	1	0.5	1.36	2	109	4.6	84	5.4	15.9	0.6	6.2	4.05
48	75	1	1.05	1.36	1.63	109	3	84	0.8	6.3	0.3	5.9	3.23
49	74	0	0.37	1.41	2.67	109	0	0	2.8	13.8	0	7	4.29
50	80	1	0.69	1.47	1.83	109	3.8	79	4.3	25.6	0.5	6.1	3.8
51	81	1	1.75	0.99	1.87	110	4.3	98	3.1	13.4	0.53	NA	NA
52	82	1	2.4	1.24	1.93	110	5.2	86	6.8	44.2	2.5	6	3.51
53	66	1	0.291	1.32	NA	110	2.6	68	1.6	11.6	0.15	NA	NA
54	95	1	2.529	1.37	NA	110	3.5	88	1.5	7.5	0.44	5.4	2.6
55	83	1	4.07	1.47	1.63	110	3.3	81	1.6	18.8	0.69	NA	NA
56	80	1	0.48	1.66	2.05	110	3.2	82	1.8	7	0.4	6.1	3.44
57	64	1	1.501	1.76	2.26	110	4.6	78	NA	52.2	3.52	1	0.3
58	85	0	2.24	1.78	1.62	110	3.3	76	4.9	16.3	0.8	5.5	2.22
59	57	0	5.029	1.13	3.39	111	5.9	81	5.5	24.5	NA	7.4	4.2
60	84	0	1.451	1.2	2.56	111	6	86	3.5	25.6	1.06	7.3	4
61	66	0	1.5	1.25	1.6	111	4.2	78	2.1	9.6	0.5	5.8	3.68
62	59	0	3.741	1.3	2.12	111	4	79	NA	NA	NA	NA	NA
63	86	1	3.918	1.34	1.99	111	4	84	1.8	6.6	0.44	6.1	3.4
64	87	1	1.71	1.36	1.92	111	3.7	81	1.8	9.7	0.52	NA	NA
65	75	1	1.195	1.5	3.16	111	4.2	93	7.7	23.7	0.71	7.5	4.4
66	78	1	0.9	1.53	2.49	111	3.7	72	1.1	6.2	0.3	7.5	4.24
67	70	1	0.232	1.55	0.89	111	4.2	87	3	7.6	0.29	5.8	2.6
68	67	1	1.82	1.62	1.49	111	3.6	76	2	11.5	0.5	7.3	3.77
69	84	0	0.67	1.73	2.1	111	3.9	81	2.5	10.4	0.6	6.7	3.99
70	72	1	41.46	0.64	1.49	112	3.5	93	3	11.8	0.8	6.2	3.37
71	45	0	0.509	0.77	1.92	112	4.6	100	9.1	76.5	3.18	4.8	2.3
72	70	0	3.493	0.83	3.09	112	3.9	99	2.2	7.2	0.49	7.1	4.3
73	77	0	3.08	0.85	1.98	112	5.5	88	1.1	10.5	0.44	5.9	2.3
74	45	1	2.891	0.89	2.99	112	3.8	103	3.7	4.7	0.53	6.5	4.2
75	78	0	17.95	0.91	1.28	112	4.3	77	2.7	8.6	0.45	7.3	2.86
76	51	1	0.38	0.93	1.46	112	4	91	2.3	1.8	0.4	6.6	4.13
77	90	1	2.014	0.99	3.4	112	3.1	85	5	22	1.12	6	3.2
78	40	0	0.827	1.11	2.75	112	5	82	8.1	34.3	4.34	6.2	3.4
79	64	0	0.61	1.26	2.55	112	4.9	81	3.5	5	0.44	6.2	3.4
80	84	0	4.496	1.28	1.97	112	4.3	85	1.6	8.5	0.5	7.6	3
81	72	0	0.817	1.29	2.92	112	4.4	89	2.7	11.4	0.65	7	4
82	78	1	1.46	1.29	2.16	112	2.9	93	4.1	9.5	0.4	6.6	3.32
83	88	1	6.24	1.31	1.74	112	3.7	102	6	14.8	0.7	5.3	2.96
84	82	1	1.937	1.41	2.21	112	3.4	81	2.4	7.9	0.25	4.7	2.3
85	66	0	0.454	1.45	2.94	112	5.1	79	1.5	6.4	0.64	7.3	4.4
86	73	0	0.518	1.5	2.88	112	4.2	91	2.7	13.8	0.74	6.4	3.8
87	69	1	1.09	1.54	2.06	112	3.6	NA	NA	NA	NA	NA	NA
88	80	1	0.169	1.96	2.12	112	5.3	76	5.7	28.5	0.63	7.4	4.2
89	60	0	1.1	0.71	1.41	113	6.3	83	8.8	73	4.4	5	1.48
90	88	0	4.013	0.83	1.99	113	4.7	93	NA	14.4	0.49	5.5	2.1
91	74	1	1.01	0.86	1.07	113	3.1	94	NA	8.8	0.56	NA	NA
92	51	0	1.982	0.93	3.03	113	3.7	84	NA	13.4	0.97	NA	NA
93	69	1	0.97	0.96	1.1	113	4.1	96	11.6	68	1.56	5.5	3.1
94	68	0	4.28	1	2.45	113	4	83	2.3	15.1	0.7	NA	NA
95	71	0	2.033	1.05	2.07	113	4.3	88	3.1	20.6	0.58	5.6	2.6
96	34	0	0.239	1.09	2.79	113	4.1	88	3.7	3.7	0.48	6.3	4
97	76	1	1.293	1.13	1.61	113	4.1	88	NA	47.6	3.36	NA	NA
98	94	1	3.152	1.32	1.64	113	4.6	80	4.4	16.4	0.87	6.1	2.7
99	71	0	8.36	1.32	2.57	113	4.3	80	NA	15.8	0.8	6.8	3.88
100	78	0	3.726	1.4	2.33	113	4.3	88	1.1	17.2	0.58	4.8	2.6
101	43	1	1.09	1.45	NA	113	4.6	81	0.9	11.3	0.45	7.7	4.5
102	67	1	2.523	1.65	2.68	113	4.8	79	1.6	6.8	0.33	6.2	3.1
103	85	1	0.849	1.85	3.57	113	5.4	89	3.3	12.5	0.99	7.1	4.1
104	74	1	0.366	1.88	2.82	113	3.7	84	1.7	11.4	0.38	6.5	3.9
105	64	0	1.656	2.15	3.76	113	4	83	NA	35.3	1.47	8.1	4.5
106	38	1	0.52	0.94	1	114	5.8	86	12.6	94.5	2.5	5.7	3.52
107	90	1	0.91	0.94	3.04	114	3.7	84	1.1	4.7	0.33	8	4.5
108	59	0	0.22	0.95	1.09	114	3.7	102	5.3	36.8	1.4	5.2	2.43
109	81	1	1.325	0.96	2.37	114	2.1	73	1.6	5.5	0.77	6.6	3.2
110	70	0	3.994	0.98	2.63	114	4.3	96	7.2	25.2	3.23	5.9	3.3
111	80	0	1.917	0.99	1.53	114	4.4	82	2.1	7.7	0.39	5.6	2.4
112	85	1	0.99	1.04	1.52	114	4.1	82	2.1	13.3	0.49	6.6	3.47
113	74	0	1.945	1.05	2.34	114	3.9	79	1.8	5.4	0.49	6.1	2.9
114	37	1	1.987	1.08	2.98	114	3.3	95	4.6	5.5	0.45	5.3	2.2
115	73	0	3.46	1.09	2.46	114	4.6	83	2.8	15.7	0.66	6.1	3.9
116	73	1	0.641	1.13	1.82	114	4.3	90	7	65.4	1.39	5.7	2.5
117	44	0	0.09	1.16	1.38	114	4.8	108	13	33.8	0.7	5.5	2.8
118	86	1	1.195	1.24	NA	114	3.8	87	1.1	6.9	0.4	6.5	4.1
119	74	1	0.964	1.32	2.41	114	2.7	79	1.9	10.4	NA	5.9	3.9
120	73	1	0.461	1.33	1.84	114	4.2	82	1.5	10.2	0.22	4.9	1.9
121	79	1	1	1.35	2.61	114	4.4	89	3.6	11.5	0.7	7.2	4.64
122	82	0	0.786	1.36	2.8	114	3.9	84	2.6	11.6	0.64	NA	NA
123	81	1	1.366	1.44	2.48	114	4.5	83	3	17.1	1.15	8.1	4.5
124	61	1	0.963	1.65	2.22	114	3.9	76	1.6	10.5	0.23	8.4	4.7
125	86	0	3.07	1.76	2.02	114	3.4	75	2.7	13.9	0.8	8.2	4.7
126	80	0	1.2	1.85	1.53	114	3.3	75	2.7	8.3	0.6	6.8	3.42
127	69	1	4.807	0.66	2.29	115	5	99	5.2	7.4	0.54	5.3	3.6
128	86	0	1.122	0.76	NA	115	3.7	100	5.1	78.3	4.12	5.2	2.8
129	36	1	0.968	0.79	2.15	115	5.3	95	9	65.6	1.85	6.6	3.9
130	51	0	1.427	0.84	NA	115	4.2	82	5	14.6	1.16	5.5	2.5
131	77	1	3.73	0.99	1	115	3.9	96	1.4	10.5	0.4	5	2.46
132	93	0	5.612	1.01	2	115	4.1	92	NA	NA	NA	NA	NA
133	73	1	1.4	1.02	1.83	115	3.5	70	6.1	16.1	0.55	6.4	3.72
134	90	0	2.6	1.05	2.22	115	3.6	87	2.8	17.2	0.56	6.2	3.33
135	83	0	2.678	1.05	1.89	115	4.1	98	3	15.2	0.64	6.4	3.3
136	64	0	1.81	1.06	2.61	115	4	97	4.6	9.8	0.59	6.7	3.81
137	24	0	0.64	1.07	1.32	115	4	86	NA	8.7	0.6	7	4.48
138	68	0	1.95	1.1	1.58	115	4.4	78	2.2	18.3	0.3	5.4	2.43
139	71	0	0.953	1.11	3.27	115	3.9	96	5	5	0.54	7.2	4.3
140	85	0	0.199	1.12	2.13	115	4.5	90	NA	24.3	1.04	6.2	2.9
141	88	1	3.18	1.16	2.04	115	4.3	88	2.7	12	0.8	6.5	3.18
142	69	0	1.35	1.18	1.63	115	4.1	85	NA	10.9	0.76	NA	NA
143	81	0	1.199	1.2	2.3	115	3	82	6.4	9.1	0.69	6.6	3.4
144	69	0	3.319	1.21	2.93	115	4.4	83	NA	15.8	0.91	7.1	4.3
145	87	1	0.813	1.22	2.69	115	4.2	83	2.5	14.6	0.55	7.1	3.9
146	71	0	1.66	1.23	1.34	115	3.8	80	2.3	22.1	0.68	6.3	2.86
147	87	1	0.775	1.36	NA	115	2.7	88	3.5	12.8	0.57	NA	NA
148	64	1	3.241	1.38	2.48	115	4.7	80	NA	7.6	0.28	6.6	3.8
149	70	1	3.25	1.41	1.35	115	3.3	72	7.9	73	3.8	6.9	3.26
150	82	1	2.54	1.44	2.17	115	4.3	81	2.6	10.9	0.59	6.4	3.71
151	76	0	0.419	1.46	2.05	115	3.2	85	1	10.1	0.29	5.6	2.8
152	62	1	0.441	1.47	3.21	115	4.3	81	1.1	8.1	0.36	6.6	4.1
153	69	1	1.13	1.5	1	115	3.7	82	4.4	25.1	0.5	5.1	2.01
154	78	1	1.863	1.52	2.57	115	3.4	82	3	11.8	0.64	7.3	4.5
155	67	0	1.182	1.55	NA	115	3.8	91	3.3	8.3	0.83	6.8	4.1
156	76	0	1.051	1.66	3.09	115	3.8	96	2.3	21.8	1.2	5.3	2.9
157	79	1	1.234	1.85	1.83	115	5	85	5.6	23	1.32	5.9	3.2
158	78	1	6.284	0.61	1.85	116	5.4	89	NA	11.2	0.42	5.9	2.6
159	28	0	1.866	0.65	1.81	116	2.9	98	4	5.4	0.66	4.5	2.6
160	79	0	0.91	0.86	1.74	116	3.5	99	6.3	14.6	0.63	4.8	2.8
161	75	1	1.949	0.89	2.08	116	6.6	87	2.3	22.6	0.73	NA	NA
162	49	0	1.945	0.94	2.79	116	3.9	88	7.1	13.9	0.83	NA	NA
163	63	1	0.075	0.96	2	116	3.9	89	3.8	5.2	0.05	4.1	1.8
164	75	1	1.63	0.96	1.63	116	2.8	72	14.9	62.7	1.03	6.8	3.6
165	75	0	0.986	0.99	2.4	116	4.4	92	2.5	12.8	0.82	5.9	3.7
166	80	0	1.771	1.05	2.52	116	4.1	190	3	10.6	0.94	7.1	3.6
167	93	1	1.849	1.05	1.59	116	3.8	87	NA	10.2	0.33	NA	NA
168	86	0	0.424	1.06	NA	116	3.3	90	NA	15.6	0.59	4.5	2.9
169	85	1	0.757	1.08	2.05	116	4.4	83	1.3	4.1	0.37	6.1	3
170	88	1	1.429	1.08	1.89	116	4.3	88	5.6	21	1.25	6	3.6
171	78	0	0.174	1.11	NA	116	5.1	86	NA	NA	NA	NA	NA
172	81	0	0.35	1.11	1.5	116	4.9	84	2.4	9.4	0.44	6.1	3.17
173	86	1	0.49	1.12	2	116	3.7	84	2.8	9.6	0.83	6.7	4.07
174	67	1	1.016	1.12	2.21	116	3.9	86	1.5	12	0.42	7.8	4.5
175	98	1	1.815	1.12	2.18	116	3.5	89	1.6	5.7	0.44	6.6	3.7
176	86	1	2.2	1.14	1.97	116	4.4	85	1.1	8.8	0.4	7.6	3.33
177	83	0	1.167	1.15	2.34	116	3.8	82	2.4	9.1	0.53	7.2	4
178	55	1	0.162	1.18	1.92	116	4.1	85	5.1	14.2	0.38	7.2	4.2
179	79	1	0.366	1.18	3.34	116	3.7	82	NA	6.7	0.44	8.2	NA
180	78	0	1.066	1.18	1.91	116	3.3	87	2.6	22.5	0.88	5.5	3
181	23	1	1.092	1.19	3.29	116	3.6	85	1.4	5.2	0.41	7.1	4.2
182	96	1	8.857	1.2	2.01	116	4.7	87	5.4	21.2	0.86	5.5	2.9
183	68	0	2.27	1.21	1.02	116	5	89	3.3	11.9	0.7	6.8	2.71
184	71	0	3.39	1.21	2.51	116	4.3	89	3.5	11.5	0.9	6.2	3.77
185	79	1	0.53	1.26	1.68	116	3.2	77	4.7	13.7	0.64	7.8	4.37
186	75	0	3.16	1.27	1.66	116	4.3	88	2.7	6.7	0.6	4.7	2.86
187	79	0	1.136	1.29	2.31	116	4.5	88	2.6	11.8	0.65	NA	NA
188	56	0	0.934	1.34	2.73	116	4.7	73	4.3	12.8	0.6	7	4.2
189	85	1	0.396	1.36	2.54	116	4.5	94	3.4	15.6	0.45	6.6	3.7
190	67	0	2.03	1.36	2.01	116	4.2	83	4.2	9.1	0.6	7.1	3.56
191	83	0	0.867	1.43	NA	116	4.7	87	4.6	10.7	0.76	NA	NA
192	62	1	1.51	1.52	2.22	116	4.7	81	2.5	6.3	0.5	6.8	4.11
193	81	1	0.36	1.88	2.15	116	3.3	78	3.2	23.1	0.66	7.2	3.99
194	76	0	0.828	1.91	NA	116	4	85	1.8	9.6	0.55	8	5
195	70	1	107.508	0.05	0.32	117	4.4	79	8.7	38	3.16	7.5	4.7
196	86	1	75.269	0.27	1.75	117	3.1	87	3.3	9.6	0.68	6.6	4
197	61	0	19.692	0.73	1.89	117	4.2	87	2.1	16.9	0.66	NA	NA
198	77	0	1.19	0.79	1.23	117	5.7	86	1.7	17.3	0.57	5.5	3.04
199	52	0	2.703	0.8	2.99	117	3.8	82	2.1	7.4	0.36	7.7	4.3
200	75	0	1.699	0.89	2.31	117	5.6	91	2.9	13.5	0.78	6.6	3.2
201	96	1	5.142	0.91	1.93	117	4.7	85	1.6	6.6	0.6	7	3.4
202	83	0	10.88	0.98	1.46	117	5.6	90	8	86.6	8.32	6.4	2.92
203	56	0	1.893	0.99	3.54	117	4.4	85	3.9	5.9	0.55	7.3	4.6
204	98	0	3.274	0.99	1.27	117	4	92	4.8	38.2	1.28	6.3	3.2
205	76	0	8.889	1.02	2.62	117	5.2	90	3.1	16.6	0.4	6	2.7
206	81	0	0.771	1.06	NA	117	4.5	94	3.1	5.6	0.58	5.5	3.2
207	60	0	1.75	1.06	1.52	117	3.9	82	3.2	12.4	1.33	6.6	3.09
208	73	1	0.82	1.09	2.27	117	4.5	107	3.3	7.2	0.4	6.9	4.13
209	83	1	1.654	1.09	2.46	117	3.7	85	1.8	11.6	0.46	6.3	3.9
210	66	0	1.201	1.11	2.13	117	5.5	89	7.8	46	1.31	7.1	4.3
211	74	1	4.926	1.11	2.73	117	4.7	86	NA	13.5	0.5	7.2	4
212	79	0	0.64	1.15	2.12	117	3.6	94	NA	NA	NA	NA	NA
213	83	1	1.93	1.16	2.46	117	4.2	96	3	17.2	0.61	6.4	3.58
214	79	1	1	1.19	2.33	117	4	84	NA	9.8	0.29	6.7	4.19
215	83	0	4.322	1.2	1.3	117	3.9	81	2.9	13.9	0.5	6.4	2.8
216	78	0	0.739	1.21	1.75	117	3.6	90	1.5	11	0.64	5.6	3.2
217	59	0	0.76	1.23	2.23	117	6.1	89	9	46.9	1.4	5.6	2.89
218	87	0	0.914	1.28	2.69	117	4	91	1.9	9.7	0.54	5.9	2.6
219	82	1	3.668	1.31	3.24	117	3.4	88	1.6	9.2	0.5	6.7	3.9
220	41	0	2.95	1.34	4.99	117	5.5	85	5.9	13.6	1.99	6.4	3.6
221	74	0	0.546	1.36	2.69	117	5.6	86	NA	17.5	1.04	NA	NA
222	61	0	0.83	1.36	2.97	117	4	97	NA	37.9	1.41	6.5	3.7
223	90	1	0.49	1.38	2.32	117	5.4	86	NA	13.5	0.61	7.9	2.84
224	68	0	0.421	1.48	2.32	117	4.3	82	3	24.9	1.15	6.3	3
225	78	1	1.891	1.51	2.53	117	4.9	83	4.1	17.7	0.66	7.3	3.9
226	83	0	1.59	1.57	2.53	117	4.2	85	3.2	13.5	0.87	6	3
227	81	1	2.987	1.61	2.54	117	4.7	84	NA	NA	NA	NA	NA
228	79	0	1.44	1.64	1.43	117	3.9	86	4.2	18.5	1.2	4.6	2.54
229	80	1	0.282	1.79	2.17	117	2.9	91	NA	NA	NA	NA	NA
230	67	1	0.08	1.84	2.37	117	4.1	78	8	28.3	0.8	6.8	4.48
231	74	0	0.658	0.61	NA	118	5.5	94	NA	30	1.38	5.5	3.5
232	43	0	0.293	0.7	2.2	118	5	87	2.6	12.8	0.75	NA	NA
233	83	0	0.65	0.84	1.19	118	4.7	97	4.3	26.6	1.5	NA	NA
234	80	1	0.821	0.86	2.57	118	3.6	88	3.5	8.2	0.58	7.1	4.3
235	57	0	2.162	0.87	2.15	118	4.3	85	10	39.8	1.07	6.6	4.2
236	49	0	0.341	0.93	2.62	118	4	101	8.7	5.3	0.82	7.3	5.2
237	61	1	4.07	0.98	1.75	118	2.8	101	1.7	15.1	0.2	5.9	2.97
238	93	1	0.952	0.99	2.05	118	3.6	91	NA	21.6	0.55	4.9	2.4
239	73	0	2.724	1.01	1.75	118	5.9	90	7.3	59.2	1.81	NA	NA
240	79	0	1.94	1.02	2.1	118	3.8	85	4.3	5	0.82	5.5	3
241	43	0	1.151	1.15	1.62	118	5.3	83	NA	23.8	0.78	NA	NA
242	43	0	0.264	1.17	2.27	118	2.6	80	5.3	10.6	1.35	8	2.5
243	94	1	0.668	1.17	NA	118	4.2	91	4.5	15.1	0.46	NA	NA
244	72	0	1.451	1.17	3.52	118	4.2	97	NA	NA	NA	6.3	3.7
245	77	1	0.234	1.19	NA	118	4.2	86	1.3	12	0.37	NA	NA
246	47	0	0.049	1.24	2.96	118	1.6	94	5.3	31.7	0.97	5.9	3.5
247	83	1	0.621	1.25	2.11	118	4.4	94	3.5	9.9	0.32	6.1	2.8
248	75	1	0.851	1.31	2.16	118	6.4	81	10.6	31.4	0.79	8.8	4.3
249	75	0	0.266	1.34	2.55	118	4.5	88	2.5	9.8	0.56	6.9	3.8
250	59	0	1.52	1.35	3.32	118	4.2	85	2.7	8.4	0.48	NA	NA
251	58	0	1.56	1.36	NA	118	4.2	87	3.4	8.3	0.69	6.7	3
252	67	1	1.04	1.39	2.45	118	3.1	98	3.1	11.5	0.5	6.6	3.73
253	80	0	3.622	1.4	3.42	118	3.9	87	1.2	11.8	0.38	NA	NA
254	86	0	1.239	1.41	NA	118	2.8	92	1.5	14.1	0.56	NA	NA
255	87	1	1.93	1.41	NA	118	3.8	85	5.1	21	0.72	6.5	4.2
256	67	1	3.42	1.41	1.99	118	3.6	86	3.4	11.7	0.58	5.9	2.6
257	72	1	1.21	1.42	2.13	118	3.7	87	5.5	10.2	0.5	7.3	4.28
258	81	1	1.19	1.46	1.43	118	3.6	84	0	103.2	4.6	0	0
259	77	1	0.32	1.51	2.46	118	4.1	95	2.7	7.6	0.5	6.3	3.76
260	87	0	2.515	1.53	2.6	118	4.9	90	2.6	17.4	0.87	6.7	4
261	84	1	1.2	1.54	2.27	118	4.1	82	2.9	14.2	0.5	7.7	4.31
262	81	0	1.178	1.59	2.86	118	4.6	93	4.1	20.1	1.59	5.9	3.1
263	82	0	0.81	1.63	2.75	118	4.6	80	2.2	14	0.51	7.7	4
264	71	1	0.819	1.7	2.85	118	4.1	90	1.7	13	0.63	7.2	4.4
265	90	1	0.793	1.72	2.35	118	3.2	83	7.1	18.5	1.02	6.3	3.2
266	88	1	0.13	2.28	2.97	118	4.6	88	5.8	26.7	1.71	6.1	3.7
267	50	0	0.01	0.63	1.29	119	4.5	91	NA	NA	NA	NA	NA
268	72	0	7.614	0.79	2.2	119	3.6	83	11.2	50.1	5.14	6.2	3.5
269	87	0	4.421	0.81	2.48	119	4.6	91	3.9	11.2	0.85	6	3.5
270	82	1	3.47	0.84	1.44	119	NA	NA	NA	NA	NA	NA	NA
271	80	1	10.244	0.88	2.81	119	4.9	85	5.1	30.7	1.61	NA	4.2
272	74	0	1.058	0.96	2.22	119	4.9	88	0.7	6.3	0.48	NA	NA
273	65	0	1.008	0.97	2.91	119	4.7	88	2.9	10.6	0.56	6.7	4.3
274	87	1	1.2	1.01	1.96	119	3.7	80	3.9	14.4	0.7	6.7	4.08
275	81	0	2.498	1.01	1.99	119	3.8	91	3.9	15.4	0.61	6	3.4
276	78	1	4.894	1.04	1.8	119	4.5	91	3.7	11.2	0.91	6.5	2.9
277	62	0	0.14	1.05	1	119	3.5	79	17.9	136.2	6.3	6.1	3.31
278	96	1	2.746	1.09	1.86	119	5	90	2	18.9	0.52	7	3
279	77	0	0.8	1.11	1.68	119	4	94	3.7	23	1.2	6.2	3.5
280	59	0	1.314	1.14	3	119	4.3	92	3.8	10.9	0.57	6.3	4
281	84	0	2.24	1.14	1.75	119	4	85	3.7	17.3	1.11	NA	NA
282	71	1	1.08	1.15	1.47	119	5	86	NA	17.8	0.6	6	3.52
283	68	0	1.211	1.15	3.28	119	4.9	89	6.1	58	4.36	NA	NA
284	41	1	0.433	1.18	2.99	119	4.5	100	3.1	10.1	0.6	7.7	4.5
285	67	0	1.161	1.2	2.44	119	4	96	2.5	7.3	0.51	6.5	3.8
286	74	0	2.695	1.21	2.35	119	3.7	96	2.1	7.4	0.48	6.7	3.6
287	89	1	4.13	1.21	2.48	119	4	92	5.1	15.4	0.59	6.1	3.33
288	60	1	0.75	1.23	1.12	119	2.8	79	13.5	63	8.7	5.6	2.38
289	89	1	3.571	1.24	3.36	119	4.7	88	3.1	15	0.55	7.2	3.5
290	63	0	0.837	1.25	2.74	119	4.7	89	8.8	35.3	1.54	7.2	4.2
291	79	1	1.296	1.27	2.01	119	NA	NA	NA	NA	NA	NA	NA
292	83	1	3.926	1.28	2.12	119	NA	NA	NA	NA	NA	NA	NA
293	96	1	0.609	1.33	2.21	119	4	86	2.5	11.5	0.53	6.4	2.9
294	80	1	1.35	1.34	1.77	119	3.4	98	2.8	4.5	0.45	5.6	2.87
295	87	1	4.919	1.34	2.41	119	4.1	87	2.4	9.1	0.39	6.2	2.8
296	67	1	0.82	1.37	1.76	119	5.1	87	3.8	18	0.73	5.9	2.23
297	75	0	1.325	1.38	3.23	119	4	95	NA	14.3	0.58	7	3.4
298	96	1	0.914	1.4	2.28	119	3.5	93	3.4	19.1	0.48	5.3	2.7
299	81	0	1.46	1.51	2.71	119	5.3	89	2.6	30.9	0.65	5.8	3.2
300	67	0	1.807	1.51	2.27	119	3.6	81	5	38.9	2.82	5.6	3.1
301	80	1	0.381	1.53	2.82	119	3.4	83	4.6	14	0.53	7.3	4.3
302	40	0	1.66	1.55	3.17	119	2.9	94	5.7	1.1	0.6	6.7	3.45
303	61	1	2.209	1.88	2.32	119	3.7	89	2.8	8.1	0.52	7.7	4.2
304	71	0	0.908	2.03	NA	119	4.2	89	3.1	13.9	0.79	6.5	3.1
305	70	1	3.075	0.42	1.66	120	4.6	92	2.2	12.2	0.58	6.8	3.8
306	38	0	0.042	0.47	1.56	120	3.9	87	10.4	83.3	10.37	6	1.8
307	52	0	0.642	0.48	1.48	120	3.6	92	1.7	18	0.67	4.4	1.8
308	69	0	4.647	0.76	1.98	120	4.7	91	2.5	25.9	NA	5.4	1.8
309	52	0	1.858	0.78	1.56	120	4.5	95	11.7	50.6	1.92	7	4.2
310	61	0	0.481	0.8	1.22	120	4.3	86	8.9	18.3	1.24	6.5	4.1
311	42	1	0.538	0.82	1.13	120	2.6	101	2.1	20.4	0.4	4.9	3.1
312	78	1	1.669	0.82	2.96	120	4.4	88	3.7	15.7	0.74	4.2	2.4
313	63	0	17.701	0.82	1.25	120	4.6	105	3.5	28.5	1.6	5.6	2.9
314	64	1	0.991	0.84	3.05	120	4.4	96	3.1	12	0.5	6.4	4
315	88	1	0.067	0.86	1.02	120	2.6	100	4.8	20	0.19	5.2	3.2
316	65	1	3.742	0.86	1.52	120	4	87	NA	18.5	0.84	4.7	2.4
317	73	1	1.633	0.89	1.25	120	2.8	91	2.4	6.3	0.48	5.3	3.4
318	73	0	0.477	0.9	0.88	120	3.8	96	2.7	15.2	0.67	6.2	2.4
319	70	0	1.94	0.94	1	120	3.5	88	1.3	17.1	0.5	4.5	2.62
320	74	1	1.655	0.95	2	120	3.8	89	2.2	7.1	0.45	6.4	3.7
321	80	1	2.959	0.97	2.77	120	6.2	91	2.9	18	0.61	3.8	1.4
322	54	0	1.016	0.98	2.24	120	4.4	86	1.9	8.3	0.5	NA	NA
323	75	1	5.461	1.03	2.45	120	5	86	2.4	12.3	0.41	5.7	3.2
324	77	0	0.71	1.05	1.9	120	4.2	98	4.7	9.9	0.8	NA	NA
325	69	0	1.41	1.06	1	120	4.5	81	6.3	26.5	1.3	7.1	2.73
326	77	1	0.703	1.07	1.65	120	4.9	98	2.9	5.2	0.42	6.9	3.9
327	79	0	1.94	1.08	2.4	120	4.2	84	1.7	11.9	0.41	7.2	4.58
328	54	0	2.06	1.09	1.6	120	3.3	90	2.8	8	0.9	5.3	3.15
329	77	0	1.41	1.12	2.35	120	4.7	91	3.4	18.3	0.58	5.9	3.49
330	92	0	1.538	1.12	1.91	120	4	88	2.2	11.3	0.35	6	2.8
331	72	1	0.01	1.14	2.67	120	4.2	92	NA	12.2	0.8	7	4.12
332	94	1	1.383	1.14	1.91	120	5	89	2.6	13.1	0.43	6	3.2
333	77	0	0.56	1.15	1.82	120	4.1	94	6.7	42.5	3.62	6.3	3.2
334	58	0	1.03	1.16	2.18	120	3.3	87	2.4	7.6	0.5	6	3.93
335	76	0	1.46	1.16	2.12	120	4.1	91	NA	6	0.21	4.8	2.7
336	91	1	0.327	1.17	NA	120	4.1	91	3.1	9.9	0.48	NA	NA
337	74	0	3.667	1.18	3.33	120	4.5	87	NA	NA	NA	NA	NA
338	60	0	2.265	1.2	2.92	120	4.1	90	3.3	8.1	0.51	NA	NA
339	76	0	3.66	1.21	1.89	120	5.3	84	5.9	14.7	0.69	6.5	3.44
340	77	1	2.42	1.22	2.06	120	3.6	97	2.9	7.1	0.59	6.1	3.93
341	79	0	5.76	1.22	1.55	120	5.4	86	2.7	29.4	0.9	6.4	2.17
342	62	1	0.84	1.23	2.22	120	3.2	61	19.3	59.1	5.27	9.2	5.98
343	64	1	0.63	1.26	1.63	120	2.7	80	3.7	13.8	0.66	6	2.85
344	58	1	1.319	1.26	2.31	120	4.1	87	5.6	7	0.13	NA	NA
345	67	1	0.748	1.27	2.72	120	3.6	95	NA	NA	NA	NA	NA
346	80	1	0.682	1.28	2.93	120	3.6	89	3.5	10.6	0.68	NA	NA
347	73	1	1.57	1.28	2.66	120	4.1	88	2.5	13.4	0.4	7.7	4.42
348	70	0	1.78	1.29	1.69	120	4.1	85	3.9	10.3	0.6	6.1	3.7
349	67	0	3	1.29	1.44	120	5.8	90	11.1	16.9	0.8	6.9	4.21
350	87	1	2.337	1.3	2.41	120	4	79	15.6	58.6	NA	7.5	4.6
351	74	1	3.53	1.31	2.85	120	4	85	NA	14.7	0.41	6.9	4.09
352	96	1	0.91	1.37	1	120	4.7	85	3.3	8.9	0.6	6	2.99
353	85	1	1.886	1.37	1.38	120	3.5	87	2.4	13	0.38	5.6	2.2
354	70	1	0.88	1.39	2.56	120	4.8	85	3.4	13.6	0.8	7.7	4.6
355	61	1	2.5	1.41	1.32	120	2.7	93	8.2	31.1	2.6	5.6	2.67
356	68	1	1.048	1.44	2.79	120	4.3	84	3	3.2	0.35	6.3	3.5
357	65	0	1.253	1.44	2.76	120	4.9	89	NA	16.4	0.62	6.3	2.8
358	85	1	0.796	1.46	2.94	120	4	84	2.5	5.6	0.29	NA	NA
359	89	0	0.07	1.49	1.9	120	3.3	87	NA	9	0.58	6.9	2.64
360	69	0	1.257	1.51	2.06	120	2.8	79	3.4	43.1	NA	5.7	3.2
361	64	0	2.184	1.52	2.34	120	4.5	86	13.7	48.2	NA	7	3.9
362	80	0	1.678	1.54	3.11	120	4.6	87	4.8	18.3	0.91	NA	NA
363	74	1	0.61	1.57	1.61	120	4.6	86	2.5	10.3	0.6	6.6	4.09
364	82	1	0.547	1.87	2.84	120	4	92	4.7	9.1	0.68	7.1	4.2
365	87	1	0.201	1.95	2.58	120	4.8	86	4.7	9.3	0.53	6.1	3.7
366	81	0	84.14	0.4	1.16	121	4.7	90	3	13.3	0.7	7.6	4
367	46	1	0.337	0.48	1	121	3.6	99	NA	18.6	0.65	5	1.9
368	64	0	1.309	0.62	1.55	121	2.1	78	11.2	67.2	4	4.6	1.4
369	78	0	0.786	0.65	2.17	121	4.5	88	2.6	15.2	0.37	6.6	2.9
370	67	0	1.737	0.67	2.34	121	4.3	92	1.9	17	0.62	6.7	3.1
371	40	1	0.074	0.71	1.96	121	3.3	123	9.3	19.5	0.6	6.8	3.6
372	86	0	4.55	0.71	1.16	121	4.5	90	NA	44.5	0.76	5.5	1.8
373	74	0	3.942	0.72	2.25	121	5	91	NA	21.1	0.63	6.3	3.6
374	64	0	6.404	0.73	1.91	121	3.9	97	3	17.8	0.81	7.2	4
375	71	0	1.048	0.74	2.63	121	3.1	88	NA	3.9	0.52	7.1	4.8
376	68	1	24.71	0.74	1.95	121	4	95	3	7.4	0.73	6.8	3.97
377	55	0	8.06	0.78	1.39	121	4.3	98	6.6	0	0	5.4	2.81
378	80	1	0.942	0.79	NA	121	5	106	8.3	67.4	2.15	NA	NA
379	59	0	3.126	0.83	1.89	121	NA	NA	NA	NA	NA	NA	NA
380	78	1	2.472	0.84	2.64	121	5	92	2	10.7	0.49	NA	NA
381	67	1	1.361	0.91	NA	121	3.5	88	1.2	3.3	0.39	5.9	4
382	80	1	1.97	0.91	2.11	121	4.3	88	3	20.5	0.45	5.3	2.9
383	99	0	1.438	0.92	3.14	121	4.4	90	3.2	8.6	0.52	6.2	2.9
384	77	0	1.72	0.93	1.62	121	NA	NA	NA	NA	NA	NA	NA
385	90	0	9.838	0.93	2.16	121	5.4	87	6.4	36.6	1.82	5.5	2.7
386	73	0	2.443	0.96	1.8	121	3.2	94	2.3	12.6	0.43	4.5	2.4
387	63	0	1.65	0.99	1.82	121	4.6	91	NA	NA	NA	NA	NA
388	79	1	1.705	0.99	2.2	121	NA	NA	NA	NA	NA	NA	NA
389	83	1	4.33	0.99	1.78	121	4.2	95	NA	NA	NA	NA	NA
390	79	0	2.427	1	2.22	121	4.2	90	1.6	13.7	0.54	NA	NA
391	93	1	1.293	1.02	1.45	121	3.6	100	NA	17.4	0.3	4.8	2.3
392	76	1	0.32	1.05	3.17	121	4	94	2.2	10	1.04	7.5	4.1
393	51	1	0.504	1.06	2.86	121	3.2	99	4.1	4.2	0.39	6.3	4
394	70	1	2.462	1.08	1.82	121	4	89	1.2	15.7	0.36	6.1	4
395	72	0	0.584	1.09	3.03	121	4.6	86	2.6	12.4	0.88	7.2	4.6
396	74	1	2.96	1.13	1.69	121	3.3	82	2.4	15.7	0.38	6.1	2.33
397	59	0	3.15	1.14	1.89	121	4.1	96	1.9	5.5	0.6	5.7	2.25
398	77	0	3.15	1.14	1.38	121	4.5	93	4.4	16.2	0.93	5.6	3
399	34	1	1.99	1.15	2.14	121	4	85	3.8	67.5	7.7	6.9	4.51
400	93	1	2.201	1.16	1.89	121	4.6	88	4.5	21.9	0.58	2.1	2.5
401	51	0	2.35	1.17	2.64	121	NA	NA	NA	NA	NA	NA	NA
402	62	1	0.282	1.19	2.39	121	3.1	86	1.3	13.5	0.35	7.2	4.4
403	74	1	0.324	1.2	2.74	121	4.4	94	NA	9.9	NA	6.8	4.1
404	67	0	0.36	1.21	1.38	121	5.5	89	6.3	37.4	1.1	6.9	3.28
405	68	0	1.71	1.24	2.53	121	5.3	86	7	42.9	3.5	7.1	4
406	49	0	1.38	1.25	1.93	121	4.9	89	3.5	8.5	0.65	NA	NA
407	78	0	2.41	1.25	1	121	4.3	88	2.3	17.3	0.6	5	2.04
408	93	0	4.822	1.25	1.55	121	5.3	87	4.2	37.6	2.34	6.6	3.6
409	72	0	0.33	1.26	1.93	121	4.6	80	7.3	19	0.78	7.6	4.49
410	55	1	3.33	1.26	1.94	121	4.9	88	6.3	9	0.48	6.5	3.6
411	79	1	0.934	1.27	2.43	121	3.9	94	3	5.5	0.48	7.6	4.4
412	38	0	0.571	1.28	3.54	121	3.8	89	3.4	4.5	0.54	7.2	4.8
413	86	1	0.79	1.36	2.01	121	4.5	86	3.1	21.6	0.6	6.1	3.5
414	78	0	0.86	1.36	1.78	121	3.6	84	3.6	31.2	1.6	5.8	3.91
415	71	0	0.1	1.37	2.07	121	3.5	96	4	25.6	1.1	7.3	4.22
416	91	0	8.665	1.38	1.72	121	6.6	89	14.2	149.8	5	5.3	2.7
417	75	0	0.264	1.39	1.71	121	2.3	75	8.8	88.2	2.15	6.9	3.9
418	81	1	0.16	1.42	1.62	121	3.6	93	4.6	24.5	1.7	5.1	NA
419	71	1	2.311	1.42	2.2	121	3.7	87	1.2	12.2	0.32	6.2	2.5
420	83	1	0.596	1.43	1.79	121	3.5	83	5.1	14.5	0.36	7.6	4.2
421	78	0	1.218	1.43	2.81	121	4.1	86	4.2	15.4	NA	7.5	4.5
422	92	1	1.97	1.43	2.47	121	3.1	88	2.9	15.4	1.15	7.2	4.49
423	74	0	2.41	1.48	NA	121	4.6	88	NA	11.7	0.68	7.5	3.2
424	66	0	0.056	1.5	NA	121	3.1	97	NA	20.5	0.56	5.7	3.4
425	83	1	1.95	1.5	2.25	121	3.8	87	1.6	16.7	0.6	6	3.76
426	83	0	0.499	1.51	2.53	121	3.8	89	6.2	26.8	1.53	6.7	3.5
427	89	1	0.21	1.54	2.73	121	4.6	84	3.9	13.2	0.75	NA	NA
428	63	0	0.59	1.54	2.18	121	4.3	86	4.8	19.6	0.74	NA	NA
429	69	1	0.19	1.57	2.21	121	3.4	81	2.5	12.8	0.4	6.9	4.2
430	73	0	0.66	1.6	2.89	121	3.9	87	3.6	12.3	0.63	NA	NA
431	71	1	0.731	1.62	1.98	121	3.1	89	8.9	15.8	0.76	6.3	3.1
432	75	0	0.82	1.63	2.5	121	5.1	85	3.8	22.4	0.66	6.5	3.87
433	90	0	6.158	1.65	NA	121	4.7	90	2.7	14.4	0.66	6.9	4
434	81	0	1.625	1.7	3.25	121	4.5	85	4	15.4	1.36	7.5	4.4
435	64	1	1.335	1.75	2.26	121	5.2	83	2.5	13.2	0.42	7.5	3.7
436	81	0	1.79	1.81	3.51	121	4.2	88	3.2	12.1	0.7	6.4	3.75
437	69	0	1.753	1.84	3.42	121	4	86	12.7	21.3	1.22	7.5	3.6
438	85	0	5	1.87	2.63	121	4.5	84	3.2	17.8	0.93	6.7	3.3
439	88	1	0.83	1.95	NA	121	3.5	65	9.4	28.7	0.72	6.8	3
440	66	0	16.547	0.23	0.85	122	4.6	86	NA	21.1	0.66	NA	NA
441	39	0	0.272	0.42	1.95	122	3.8	99	3.1	5.1	0.75	NA	NA
442	65	0	0.914	0.52	1.97	122	3.3	98	NA	5.8	0.55	6.4	3.7
443	54	0	0.915	0.63	1.74	122	3.9	92	3.3	13	0.49	5.6	2
444	73	0	3.255	0.75	2.11	122	4.9	88	2.2	17	0.67	7.8	4.6
445	63	0	0.972	0.76	1.29	122	4.6	93	5.4	24.9	0.49	6.1	2.9
446	67	1	2.86	0.77	2.62	122	5.8	103	NA	130.9	9.19	6.6	2.2
447	82	1	1.449	0.81	2.12	122	7.1	87	8.7	81.3	5.57	5.9	2.3
448	75	0	0.39	0.86	1.72	122	4.2	96	NA	20.9	NA	4.8	2.5
449	90	0	11.47	0.88	2.97	122	4.7	91	NA	21.7	1.4	7.2	3.5
450	44	0	1.9	0.89	1.07	122	5.1	86	9.7	45.6	1	6	2.56
451	65	0	1.253	0.91	1.4	122	4.3	89	1.4	10.2	0.6	5.3	2.3
452	84	1	3.01	0.91	1	122	3.2	96	6.2	55.5	2.6	5.2	2.04
453	56	0	9.021	0.93	2.66	122	4.5	105	NA	54.5	2.43	6.3	3.8
454	62	0	0.83	0.94	1.07	122	4.8	84	6	31.6	0.7	7.5	2.83
455	77	1	3.41	0.94	1.96	122	3.9	94	6.7	14.5	0.5	6.4	3.97
456	92	1	0.955	0.98	2.7	122	5	92	7.7	21.7	0.73	9.1	4.1
457	83	0	1.48	0.99	1.5	122	4.1	90	4.2	17.2	NA	5.7	2.6
458	78	0	1.49	0.99	2.55	122	4.5	92	4.5	13.3	0.7	6.6	3.7
459	80	1	1.301	1.03	2.36	122	3.7	99	5	21.1	1.18	6.4	3.4
460	79	0	1.09	1.04	1.65	122	4.4	86	2.2	10.4	0.56	NA	NA
461	76	1	6.956	1.04	1.37	122	4.5	83	14.2	26.5	NA	5.4	3
462	73	1	1.064	1.06	1.66	122	5.3	91	NA	9.3	0.45	5.5	3
463	79	0	0.981	1.08	3.03	122	4.3	89	1.9	15.2	0.74	9.1	3.6
464	51	0	1.22	1.1	1.65	122	4.1	88	1.2	11.6	0.4	6.9	4.36
465	56	0	2.179	1.1	2.15	122	3.9	87	1.6	8.7	0.3	6.4	3.3
466	72	1	2.489	1.1	3.34	122	4.6	86	4.7	5.6	0.71	7.3	4.1
467	95	1	1.405	1.12	1.1	122	4.5	92	3.2	30.9	0.63	5.7	2.7
468	81	0	4.5	1.15	2.05	122	3.1	81	2.3	18.4	0.5	5.9	2.72
469	41	1	0.34	1.21	1	122	2.9	97	1.5	7.8	0.4	5.3	3.21
470	83	0	3.128	1.21	3.09	122	4.2	90	3.8	21.6	0.85	5.8	3.6
471	86	1	1.706	1.22	1.71	122	3.9	90	3.6	10	0.47	6.6	3.7
472	68	0	0.29	1.27	2.44	122	3.8	91	0.9	8.7	0.47	6.1	3.5
473	92	0	1.03	1.27	1.83	122	4.4	88	6.3	31.4	0.63	6.3	3.38
474	72	1	2.42	1.27	2.76	122	4	89	1.5	9	0.4	7.2	4.1
475	69	0	2.1	1.28	2.48	122	5.3	89	3.7	10.4	0.5	6	2.77
476	76	0	0.606	1.31	1.55	122	3.8	104	NA	12.4	0.75	5.2	2.4
477	75	0	0.31	1.36	1.2	122	4.4	91	4.1	7.9	0.5	4.5	2.33
478	68	1	2.52	1.37	1.84	122	3.7	87	0.9	6.6	0.4	6.5	2.83
479	78	0	1.24	1.41	2.39	122	4.4	93	3.4	12	0.7	NA	NA
480	81	1	6.2	1.42	1.79	122	4.6	86	6.8	30.8	0.69	6.4	2.75
481	77	0	1.19	1.44	1.54	122	3.5	95	4.8	11.9	0.49	5.7	2.68
482	81	0	4.643	1.47	2.69	122	3.9	89	1.5	7.9	0.3	NA	NA
483	71	0	0.4	1.53	2.17	122	4.8	89	4.2	14.8	0.8	6.4	3.6
484	82	1	1.73	1.56	1.04	122	4.3	97	11.7	57.6	4.3	5.9	2.88
485	85	1	1.22	1.58	2.1	122	4.4	86	2	12.1	0.4	6.6	4.08
486	78	1	2.72	1.6	2.01	122	4.6	87	3.1	10.5	0.4	6.7	3.86
487	76	0	1.261	1.63	3.27	122	3.4	83	NA	18.2	0.53	4.9	3.3
488	81	1	2.15	1.66	1.76	122	2.3	83	11.7	26.1	1	7.1	3.35
489	47	0	0.339	1.74	2.36	122	3.3	80	NA	26.8	1.43	6.6	4.3
490	85	1	0.095	1.79	1.91	122	3.8	88	9.2	26.4	0.96	NA	NA
491	62	0	0.12	2.18	2.47	122	3.4	88	4.3	12	0.5	7.9	3.81
492	83	1	0.017	3.19	3.92	122	4.2	97	NA	8	0.38	6.7	2.1
493	73	1	23.548	0.52	1.79	123	5.4	95	5.8	74.9	1.89	5.2	2.7
494	67	0	9.93	0.54	1.49	123	3.4	93	1.4	7.6	0.4	6.3	2.25
495	80	0	5.46	0.56	2.03	123	3.6	94	12.2	49	1.93	6.5	2.9
496	60	1	0.94	0.67	2.01	123	4.2	89	1.3	6.9	0.4	6.3	4.09
497	91	1	2.225	0.69	0.62	123	5.1	88	2.7	17.2	0.46	5.2	2
498	67	0	5.89	0.75	1	123	4.2	113	7.5	63.5	1.2	5.2	1.58
499	45	0	0.73	0.76	1.01	123	3.7	96	4.3	11	0.7	5.7	3.81
500	37	1	1.361	0.78	2.37	123	2.4	65	NA	16.2	1.89	7.2	3.6
501	77	1	1.019	0.79	NA	123	4.1	111	6.5	42.2	1.47	NA	NA
502	76	0	0.864	0.8	2.43	123	3.6	89	4.1	13.4	0.71	6.8	4.6
503	87	0	1.733	0.8	1.8	123	4.1	96	2.3	5.4	0.47	5.8	2.5
504	68	0	3.101	0.85	2.67	123	2.2	91	9.5	11.7	0.95	6.4	3.9
505	88	0	3.49	0.89	1.83	123	3.6	103	3.7	18.1	0.33	5.1	2.8
506	73	0	3.718	0.92	NA	123	4.7	92	2.7	14.7	1.13	NA	NA
507	65	0	0.43	0.93	2.62	123	3.6	86	5.4	13.1	0.9	7.2	4.04
508	84	0	3.77	0.97	1.07	123	3.3	79	5.4	10.1	0.38	5.3	3.21
509	79	1	4.4	1.01	1.82	123	4.5	86	NA	17.4	0.8	6.6	3.79
510	76	0	0.861	1.05	1.26	123	4.2	93	5	20.5	0.92	6.6	2.6
511	91	1	2.914	1.06	2.13	123	4.4	97	7.5	33.4	1.34	4.4	1.9
512	87	1	2.813	1.09	2.12	123	5.3	96	9.3	70.1	1.4	6.1	3.4
513	78	1	0.58	1.1	1	123	3.9	96	7.3	35.1	0.6	5.2	3.5
514	80	0	1.34	1.11	1.75	123	3.8	102	7.3	15.9	0.8	6.7	3.24
515	66	0	2.451	1.11	3.58	123	4.8	92	2.2	11.4	0.49	7.3	4.4
516	93	1	12.72	1.12	2.15	123	5.4	87	1.2	15.9	0.5	5.6	2.76
517	57	0	0.523	1.13	2.53	123	4.5	103	NA	105.3	3.25	6.6	3.9
518	53	0	0.82	1.14	2.79	123	4.2	93	3.7	6.4	0.69	7	4.41
519	87	0	1.439	1.19	2.78	123	4.4	91	2.5	9.5	0.58	7.3	4.5
520	62	0	3.687	1.2	2.18	123	4.2	88	NA	12.6	0.38	NA	NA
521	65	0	0.73	1.21	2.09	123	3.1	81	NA	10.7	0.9	7.3	4.2
522	84	0	0.93	1.21	1.94	123	4.2	90	1.2	15.3	0.49	5.3	2.6
523	80	0	3.23	1.21	1.25	123	NA	NA	NA	NA	NA	NA	NA
524	85	0	3.31	1.21	1.75	123	3.7	90	6.1	19.8	1	NA	NA
525	67	0	0.802	1.22	2.38	123	5.1	87	3.2	13.6	0.84	7.6	4.5
526	31	1	1.94	1.22	2.34	123	3.8	99	1.6	6.6	0.4	6.9	4.36
527	80	0	2.401	1.22	2.07	123	4.9	91	4.4	31.2	1.37	6.1	3.4
528	73	1	4.53	1.25	1.57	123	3.8	89	9.5	59.1	4.5	6.3	2.81
529	86	0	1.34	1.28	2.41	123	4.5	91	3	8.5	0.46	6.3	3.6
530	26	0	2.48	1.28	2.4	123	2.8	92	3.5	27.9	2.09	7.4	4.75
531	73	0	1.862	1.29	3.15	123	4.3	101	6.6	16.5	1.2	7	4.2
532	70	1	2.032	1.29	2.01	123	4.3	89	NA	12.7	0.55	NA	NA
533	83	1	0.68	1.31	2.04	123	4.4	89	1.6	9.6	0.52	6.4	3.83
534	63	1	2.02	1.34	1.59	123	5.2	90	5.8	43.1	0.7	5.7	3
535	62	0	4.77	1.34	2.6	123	3.1	90	2.6	NA	NA	NA	NA
536	51	0	1.377	1.35	2.09	123	3.4	91	NA	11	0.85	5.5	3.3
537	80	0	2.434	1.37	3.14	123	5.3	94	8.1	21.2	1.74	6.5	3.5
538	87	1	0.924	1.41	2.34	123	3.1	85	2.7	32.8	0.69	6.1	3
539	75	1	0.564	1.45	3.17	123	3.1	88	NA	NA	NA	NA	NA
540	73	0	0.74	1.53	1.99	123	4.5	86	4.3	9.7	0.6	6.2	4.08
541	64	1	1.574	1.53	3.23	123	3.9	100	2.4	11	0.47	7.1	4.3
542	74	0	0.97	1.55	1.82	123	5.1	83	7.7	43.9	1.1	7.8	3.71
543	75	0	2.51	1.57	1.66	123	3.6	88	NA	8.2	NA	5.4	2.6
544	85	0	0.568	1.63	2.27	123	4.2	92	NA	18.3	0.64	6	3.3
545	73	1	0.799	1.66	2.81	123	3.4	90	4.8	11.8	0.47	6.2	3.8
546	77	1	1.75	1.66	1.64	123	3.7	90	3.3	6.6	0.4	6.7	3.3
547	65	0	2.42	1.73	1	123	3.9	99	12.2	115.9	4.5	6.2	2.31
548	88	1	0.74	1.75	1.99	123	3.1	89	1.4	9.6	0.5	6.9	2.94
549	73	1	1.382	2.38	3.62	123	2.6	81	NA	7.1	0.83	7.6	4.6
550	69	1	121.571	0.13	1.05	124	NA	NA	NA	NA	NA	NA	NA
551	88	0	3.12	0.31	1.88	124	6.2	107	8.8	105.1	3.58	5.1	1.8
552	89	1	0.838	0.63	0.72	124	5.5	94	7	60.5	1.28	5.5	2.5
553	84	1	0.934	0.63	1.48	124	3.4	100	6.3	39.7	1.12	4.7	1.8
554	83	1	2.184	0.64	2.39	124	3.8	96	2.7	5.6	0.5	7.5	4.4
555	70	1	0.389	0.66	1.78	124	7.7	96	NA	57.3	3.11	3.8	2
556	49	0	1.489	0.7	1.91	124	4.7	86	9.6	53.5	1.44	6.7	2.2
557	47	1	1.068	0.76	2.17	124	4.4	99	2.1	9	0.41	5.4	3.5
558	94	1	10.032	0.77	3.19	124	NA	NA	NA	NA	NA	NA	NA
559	77	0	0.17	0.8	2.56	124	4.4	90	5.1	29.9	2.25	7.1	3.2
560	77	1	2.534	0.82	2.59	124	4.2	99	2.4	11.2	0.41	6.5	4
561	84	0	3.7	0.82	1.38	124	4	94	9.2	48.3	3	5.6	3.06
562	94	1	4.081	0.84	2.25	124	4.5	96	5.3	20.2	0.89	3.6	2.1
563	90	0	2.41	0.89	1.91	124	4.1	98	3.5	16.2	0.71	6	2.7
564	80	1	4.4	0.9	2.31	124	4.4	92	3.8	10.5	0.5	6.4	3.85
565	70	0	0.417	0.91	2.46	124	3.4	114	5.6	32.9	1.41	6.2	3.5
566	84	1	3.608	0.92	3.15	124	5	80	2.8	7.9	0.32	7.6	NA
567	78	1	10.79	0.93	2.18	124	3.9	109	6.7	17.4	0.7	5.5	2.4
568	89	0	1.908	0.94	2.43	124	4.2	91	2.2	15.2	0.76	7.7	4.3
569	87	1	5.755	0.96	2.23	124	4.7	90	6	18.4	1.21	7.2	4.4
570	80	0	3.177	0.97	1.78	124	3.9	94	4.7	29.4	2.13	5	2.7
571	86	0	3.06	0.98	1.55	124	4.1	90	1.7	13.8	0.5	6.4	3.34
572	84	1	0.79	1.01	1.19	124	4.8	94	5.7	33.1	0.9	5.6	2.54
573	85	0	2.123	1.01	0.99	124	4.4	105	13.1	28.2	2.7	6.8	3
574	81	1	3.308	1.01	2.08	124	NA	NA	NA	NA	NA	NA	NA
575	77	0	1.432	1.02	3.2	124	5	90	3.4	19.3	0.82	6	3.5
576	50	0	2.648	1.04	2.84	124	4.7	92	2.5	19	1.25	6.8	3.5
577	74	1	1.153	1.05	3.16	124	4.1	97	3.2	11.6	0.68	7.6	4.5
578	81	0	2.274	1.06	2.13	124	4.2	89	2.4	11.3	0.65	7.3	4.4
579	86	0	0.787	1.07	2.39	124	NA	NA	NA	NA	NA	NA	NA
580	54	1	2.32	1.07	1.9	124	5.5	89	8.4	141.4	7.71	9	4.02
581	65	1	0.869	1.08	2.4	124	2.6	90	5.4	15.2	0.88	6.2	3.6
582	89	1	0.555	1.09	1.83	124	3.2	85	4.4	15.2	0.48	6.7	3.8
583	82	0	1.575	1.09	1.5	124	3.7	93	1.4	19.6	0.35	5.8	1.9
584	89	1	2.878	1.09	2.5	124	4.4	96	5.3	17.1	0.76	6.2	3.2
585	79	0	2.16	1.11	1.74	124	4.4	92	3.2	12.5	0.7	6.3	3.5
586	60	0	0.244	1.12	1.91	124	3.7	99	5.8	23.3	0.42	6.5	3.2
587	84	0	1.472	1.12	3.07	124	4.2	89	3.5	15.8	0.66	7	4.4
588	90	1	2.54	1.14	2.51	124	4.3	91	1.7	11.8	0.5	5.2	2.3
589	79	0	2.549	1.14	3.08	124	4.5	101	5	12	0.65	7.7	4.7
590	83	0	1.38	1.16	1.23	124	4.5	96	6.4	42.2	1.39	5	3.1
591	71	0	1.642	1.16	2.3	124	4.4	91	3.8	11.9	0.8	7.6	4.7
592	74	1	0.545	1.18	3.13	124	4.3	100	6.5	12.7	0.55	5.7	3.6
593	42	1	0.775	1.18	1.59	124	3.5	106	3	13.9	0.65	5.7	3.2
594	77	1	2.01	1.18	2.31	124	4.3	93	3.6	7.1	0.56	5.9	3.61
595	82	1	2.817	1.18	2.12	124	3.5	89	2.1	17.9	0.49	6.4	3.8
596	55	0	4.022	1.18	2.74	124	5.3	88	9.1	98.2	11.73	5.9	3.3
597	52	0	3.077	1.19	NA	124	4.7	87	4.3	2.4	0.64	7.8	5.1
598	79	1	0.474	1.2	2.12	124	NA	NA	NA	NA	NA	NA	NA
599	76	0	0.479	1.23	2.49	124	4.8	93	NA	14	0.8	5.7	3.2
600	91	0	2.173	1.24	1.98	124	4.2	95	4.4	9.8	0.57	6	3.3
601	76	0	0.99	1.25	3.15	124	4.6	91	3.2	17.5	0.95	6.8	3.99
602	74	0	1.38	1.25	1.63	124	5.2	90	2	17.5	0.6	5.2	1.9
603	92	1	1.165	1.26	3.41	124	6.4	99	NA	33.6	2.02	6.9	4
604	76	0	1.277	1.29	2.71	124	3.6	89	NA	6.5	0.56	5.6	NA
605	88	1	0.56	1.3	1.48	124	4.3	95	3.5	10	0.6	5.2	2.74
606	67	0	0.992	1.31	2.4	124	4.6	93	3.4	12.9	0.82	7.1	3.3
607	75	1	1.853	1.31	3.01	124	5.4	94	4.4	28.4	NA	6.6	3.7
608	76	0	1.492	1.32	2.7	124	4.2	93	4.5	19.6	1.13	6.6	3.6
609	76	0	0.732	1.33	3.05	124	5.1	84	2.7	10.9	0.52	7.6	4.3
610	81	1	0.27	1.34	1.54	124	3.7	95	2.7	13.6	0.6	5.2	2.91
611	68	0	0.84	1.36	1.83	124	4.2	90	3.1	14.5	0.6	6.2	2.77
612	82	0	0.85	1.38	1.26	124	4.1	92	2.9	15.5	0.6	5.3	2.23
613	80	0	0.56	1.39	1.69	124	5	91	4.5	22.7	1.11	6.2	2.91
614	76	1	1.01	1.39	1.98	124	3.5	85	5.2	16.3	1.17	6.4	4.11
615	75	1	0.315	1.4	1.6	124	3.2	85	0.9	13.8	0.34	5.7	3.4
616	61	1	0.811	1.4	3.25	124	4.2	91	2.1	14.1	0.48	6.5	4.2
617	85	1	2.99	1.4	1.71	124	4.6	91	1.9	12.9	0.7	5.8	3.24
618	91	1	0.83	1.42	2.1	124	4.3	93	5.1	22.9	1.1	6.5	3.06
619	75	0	1.553	1.42	3.2	124	4.3	87	1.3	12.6	0.12	7	3.8
620	79	1	2.67	1.42	1.95	124	3.7	86	11.4	82.6	1.59	6.3	3.15
621	65	1	0.612	1.43	2.62	124	4.8	91	2.6	17.4	0.55	5.8	2.4
622	80	0	1.3	1.43	2.96	124	3.6	86	3.4	9.6	0.5	6.7	3.41
623	75	0	11.62	1.45	1.76	124	5.4	91	8.6	31	2.39	6.5	2.86
624	63	1	1.256	1.49	1.75	124	4.1	91	3.4	34.9	0.44	5	3.4
625	86	1	1.132	1.5	1.74	124	4.4	91	3.4	21.7	0.61	5.3	3.3
626	82	0	0.669	1.59	2.7	124	4.4	97	3	19.4	0.49	6.5	3.5
627	102	0	0.691	1.6	1.89	124	4.8	94	3.8	23.3	0.74	6.1	3.1
628	54	1	26.37	1.6	1	124	4.9	88	1.8	14.7	0.4	7.3	4.65
629	80	1	0.66	1.62	2.18	124	3.5	86	3.2	6	0.7	6.3	3.55
630	68	0	0.945	1.65	2.73	124	4	92	2.8	18.3	0.47	7.4	4.4
631	79	0	0.176	1.67	2.21	124	4.3	94	5.2	24	1.09	5.9	3.4
632	62	0	0.69	1.67	1.64	124	5.1	89	5.7	18.1	0.9	5.8	3.92
633	73	1	0.242	1.7	3.03	124	NA	NA	NA	NA	NA	NA	NA
634	86	1	30.74	0.4	1	125	4.7	92	2.4	6	0.5	5	2.32
635	69	0	43.826	0.45	NA	125	4.1	101	6.4	57.9	NA	6.4	3.6
636	73	1	4.478	0.46	0.42	125	4	97	NA	10.1	0.26	NA	NA
637	53	1	5.217	0.5	1.6	125	4.1	96	4.1	14.2	0.8	6.7	4.1
638	59	0	2.928	0.53	2.01	125	4	93	1.6	8.3	0.48	6.5	3
639	58	1	0.897	0.6	1.44	125	4.3	89	3.5	21.4	0.46	5.7	3.3
640	36	0	1.47	0.7	1	125	4.2	87	NA	24.5	1.2	7.7	4.69
641	68	0	12.126	0.7	3.01	125	NA	NA	NA	NA	NA	NA	NA
642	85	0	1.01	0.71	1.36	125	4.2	93	2.6	8.2	0.78	6.2	3.61
643	78	1	3.996	0.72	2.08	125	5.9	101	NA	54.6	NA	7.1	3.6
644	73	1	6.302	0.72	1.61	125	NA	NA	NA	NA	NA	NA	NA
645	82	0	8.186	0.75	2.68	125	3.9	94	5.7	18.9	0.72	8.1	4.9
646	64	0	0.157	0.78	NA	125	4.6	91	NA	16.4	0.66	7.8	4
647	80	1	2.359	0.78	1.93	125	4.3	87	NA	10.7	0.29	5.4	2.6
648	57	1	0.673	0.79	2.5	125	4.1	102	3.4	9	0.48	6.3	3.8
649	68	0	5.14	0.83	1.91	125	4.4	84	5.7	44.3	9.3	5.4	2.72
650	77	0	0.494	0.85	1.44	125	3.3	89	2.3	11.7	0.32	5.7	2.3
651	45	1	1.642	0.85	1.89	125	3.8	96	NA	19.9	0.8	5.8	2.4
652	73	0	1.849	0.85	2.1	125	4.2	106	4.5	35.9	2.02	7	2.6
653	77	0	3.038	0.88	1.98	125	3.3	96	2.9	26.1	3.48	5.3	2.3
654	82	0	2.55	0.9	1	125	2.8	94	NA	NA	NA	NA	NA
655	80	0	6.146	0.9	2.29	125	3.8	81	3.8	16.4	0.64	6.2	2.8
656	38	0	1.191	0.91	NA	125	2.7	84	NA	30.8	4.87	NA	NA
657	80	0	0.43	0.93	1.22	125	3.4	84	1	15.6	0.67	6.5	3.5
658	72	1	0.65	0.93	1.8	125	5.1	92	7.4	74.7	5.8	3.9	2.06
659	86	0	4.21	0.93	2.01	125	4	95	3.8	12.6	0.7	6.4	3.6
660	57	1	1.22	0.94	1.88	125	4.3	104	4.5	12.1	1.5	5.9	3.56
661	81	1	1.5	0.94	1.93	125	3.8	100	2.9	10.2	0.73	5.6	2.9
662	55	1	8.56	0.94	2.77	125	4.4	93	1.6	13.3	0.32	6.2	3.63
663	84	0	1.061	0.96	2.92	125	5.7	92	NA	23.9	0.85	6.3	3
664	56	0	1.4	0.96	1.64	125	4	99	8	44.2	1.3	6.3	1.73
665	88	1	6.836	0.96	1.73	125	3.8	91	5.3	14.4	0.46	6.5	2.9
666	77	0	0.739	0.97	2.5	125	5	94	4.9	16.9	2.08	7.1	3.5
667	65	1	0.81	0.97	2.03	125	4	104	3.4	15.3	0.6	5.4	3.47
668	80	0	0.979	0.97	2.81	125	4.8	94	3.5	9.6	0.69	6.8	4.2
669	80	0	11.105	0.97	2.75	125	4.3	93	2.9	13.5	0.54	6.8	3.8
670	53	1	2.26	0.98	1.66	125	4.1	97	6.1	25.5	1.1	NA	NA
671	82	1	3.338	0.98	2.19	125	3.9	100	4.9	19.4	0.85	7.4	4
672	72	0	0.421	0.99	1.38	125	4.3	92	5.2	41.7	9.94	5.3	2.1
673	62	0	2.29	0.99	1.32	125	5.1	84	6.3	46.9	0.78	NA	2.28
674	82	1	4.884	1	1.8	125	4.1	84	2.1	11.8	0.3	6.2	3.2
675	72	1	0.169	1.01	2.16	125	4.2	93	NA	10.7	0.48	5.2	3
676	71	0	1.132	1.01	2.73	125	3.9	93	NA	17.7	0.96	NA	NA
677	65	1	1.259	1.01	1.53	125	3.7	92	3.2	13.7	0.55	6.9	2.8
678	95	1	1.65	1.01	2.03	125	4.4	88	2.8	25.8	0.62	6.9	3.64
679	92	0	0.3	1.03	1.71	125	3.8	89	4.3	14.3	0.6	5.7	2.94
680	87	0	1.481	1.03	NA	125	4.3	93	3.3	8.3	0.74	6.7	3.8
681	81	0	2.94	1.03	2.3	125	4.9	87	5	47.4	1.73	7.7	4.2
682	93	0	4.78	1.03	2.79	125	4.7	96	6.7	35.6	1.54	12.1	2.2
683	67	0	7.83	1.05	1.41	125	3.6	84	10.5	38.5	4.6	5.9	3.55
684	37	1	1.506	1.06	1.98	125	2.8	80	15.1	19.6	2.34	5.9	2.6
685	82	0	0.924	1.07	2.87	125	4.2	96	3.5	12.8	0.59	6	3.1
686	88	0	3.76	1.07	1.83	125	5.1	90	2.5	10.2	0.57	7.1	3.5
687	76	0	1.25	1.08	1.23	125	5	90	5.4	21.7	0.91	7.2	3.94
688	75	1	1.79	1.08	1.39	125	3.9	105	4.6	21.4	0.69	5.5	3.23
689	72	0	1.842	1.08	2.17	125	4.4	95	3.7	8.9	0.72	7.2	4
690	93	1	0.49	1.1	1.93	125	3.9	88	5.1	19.7	0.63	NA	NA
691	74	1	0.634	1.11	1.35	125	3	95	1.1	31.5	NA	4.1	2
692	74	1	1.4	1.11	1.95	125	NA	NA	NA	NA	NA	NA	NA
693	90	0	2.22	1.11	1.32	125	4.7	113	5.8	85.4	2.6	6	3.03
694	83	0	1.14	1.12	1.21	125	4.7	84	9.2	105.8	10.61	NA	3.12
695	87	0	1.169	1.12	NA	125	3.8	97	3	12.4	0.77	NA	NA
696	76	1	1.195	1.12	2.34	125	4	103	NA	29.2	1.13	5.9	3.8
697	72	0	1.05	1.13	1.15	125	4.2	90	2.3	7.7	0.4	5.6	2.12
698	71	1	3.14	1.14	1.39	125	3.7	95	3.1	11.5	0.6	5.8	2.42
699	88	0	4.208	1.15	2.06	125	4.6	102	5.5	22.8	1.33	5.7	2.9
700	80	1	5.07	1.15	1.65	125	4.3	91	5.4	121.2	6.69	6.1	3.42
701	78	1	0.74	1.16	2.47	125	3.9	91	2.7	12.1	0.55	6.5	3.5
702	63	0	0.319	1.17	1.65	125	3.5	88	2.2	13.7	0.47	5.4	3.1
703	83	0	0.477	1.17	3.08	125	4.6	98	6.4	12.5	0.79	NA	NA
704	81	1	2.034	1.17	1.65	125	3.2	101	4.4	18.9	1.02	5.9	2.9
705	43	1	0.46	1.18	1.35	125	3.2	83	1.5	5.9	0.6	5.4	2.13
706	90	0	1.68	1.18	1.39	125	4.1	95	5.1	21.1	1.3	5.9	2.24
707	72	0	1.25	1.19	1.11	125	4.5	91	1.8	22	0.45	4.6	2.1
708	65	0	2.15	1.21	1.95	125	5	95	5.6	34.1	2.4	6.6	2.36
709	56	0	2.287	1.22	1.79	125	NA	NA	NA	NA	NA	NA	NA
710	86	1	4.41	1.22	2.31	125	3.4	93	3.4	11	0.35	8.1	3.02
711	82	0	4.51	1.22	1.82	125	4.4	90	4.9	16.3	0.9	6.9	3.11
712	72	0	0.246	1.23	1.68	125	3.8	90	2.3	12.3	0.53	7.9	4
713	47	0	0.405	1.23	2.26	125	5.4	93	1.9	5.4	0.68	6	2.5
714	62	1	0.93	1.24	1.52	125	3.9	90	1.5	14.9	0.5	6.6	3.79
715	89	1	1.741	1.24	1.78	125	4.9	103	5.6	22.7	0.87	4.1	1.5
716	86	0	0.73	1.27	1.07	125	4.7	95	3.5	17.8	0.5	6	2.35
717	54	1	2.082	1.27	2.21	125	4.1	103	1.9	9.2	NA	5.1	3
718	82	0	0.545	1.29	2.23	125	4.3	95	1.4	18.4	0.45	5.6	2.3
719	48	1	2.235	1.3	1.57	125	4	89	10.7	37.6	1.21	5.8	3.6
720	89	1	1.79	1.31	2.45	125	4.1	92	2.7	14.7	0.55	7.5	3
721	65	0	0.35	1.34	1.64	125	5.3	93	2.3	10.7	0.52	5.4	2.65
722	83	1	1.14	1.34	2.18	125	4.3	91	4.8	13.3	0.6	6.7	3.83
723	80	1	2.749	1.35	2.04	125	4.6	94	4.1	13.2	0.56	5.7	2.9
724	81	0	2.98	1.35	2.11	125	3.5	89	3	19.2	0.82	6.6	3.87
725	73	1	1.36	1.36	1.87	125	4	92	7	22.1	0.57	6.6	2.94
726	89	0	1.338	1.37	2.31	125	6	96	6.2	43.5	1.4	5.7	3.1
727	79	0	2.11	1.4	2.11	125	4.8	86	6.3	17.4	0.4	7.3	3.05
728	69	0	0.5	1.41	2.36	125	4.7	89	1.5	16.1	0.65	7.2	3.82
729	62	0	3.643	1.41	2.82	125	3.4	89	12.4	11.1	0.86	6.8	2.4
730	27	1	0.998	1.42	3.31	125	NA	NA	NA	NA	NA	NA	NA
731	83	0	0.78	1.45	1.65	125	3.7	88	5.9	17.3	0.9	7.6	2.89
732	76	1	1.367	1.46	4.12	125	4.8	92	1.3	14.4	0.2	NA	NA
733	75	0	0.279	1.47	2.56	125	3.8	95	3.4	14.4	0.62	6.8	3.2
734	76	1	1.51	1.47	1.78	125	3.8	91	1.2	12.2	0.4	5.9	2.91
735	68	0	1.62	1.47	1.96	125	4.6	90	2.5	12.3	0.5	6.5	3.94
736	87	1	0.224	1.52	1.8	125	4.5	98	4.1	16.6	0.8	5.9	2.5
737	65	1	1.875	1.54	2.28	125	3.4	88	3.7	14.6	1.02	NA	NA
738	87	1	2.25	1.54	1.79	125	5.3	91	6.7	63	4.5	7.3	2.93
739	54	1	6.125	1.54	3.36	125	3.3	90	3.7	19.8	0.69	6.5	2.8
740	62	1	2.02	1.62	2.54	125	5.4	89	4.5	17	0.2	7.1	3.17
741	83	1	0.669	1.69	2.01	125	4.2	97	7	11.8	0.67	5.4	2.6
742	84	0	1.208	1.7	2.88	125	2.9	90	2.9	25.7	0.8	6.2	3.4
743	75	1	2.2	1.7	2.49	125	5.3	93	9.5	92.3	2.3	7.9	3.66
744	86	1	1.12	1.72	2.04	125	3.7	88	3.4	13.1	0.6	6.3	3.68
745	70	0	0.545	1.74	2.8	125	4.9	91	NA	12	0.48	6.2	NA
746	75	0	0.535	1.8	2.72	125	3.4	84	4.8	17.9	0.63	6.2	3.4
747	76	1	0.01	1.81	4.05	125	4	87	3.9	8.9	0.7	7.3	4.09
748	77	0	0.47	1.95	2.9	125	4	97	4.5	8.6	0.6	6.6	3.1
749	81	1	2.691	2.03	2.1	125	4.7	88	4.3	19.1	0.99	6.3	3.2
750	69	0	1.91	2.69	1.96	125	4	90	8	54.9	11.7	5.6	2.41
751	69	0	131.352	0.16	1.42	126	5.1	92	4.2	18.3	1.08	7.6	4.7
752	74	0	109.49	0.4	1	126	3.2	90	8.6	96.7	4.5	NA	NA
753	84	0	58.28	0.53	1.68	126	3.7	89	2.5	19.4	0.7	4.5	2.14
754	82	1	1.647	0.59	1.47	126	4.2	92	NA	9	0.33	4.8	2
755	73	0	30.45	0.6	2.29	126	4.3	92	2.6	13.1	0.78	6.4	4.4
756	85	0	14.21	0.61	1	126	3.7	101	4.5	26.6	0.7	4.4	1.74
757	52	0	0.57	0.64	1.25	126	2.7	76	14.6	45.9	2.4	4.1	1.67
758	53	0	1.31	0.64	1.32	126	3.6	89	13.1	107.4	7	5.8	1.62
759	64	0	3.259	0.65	NA	126	NA	NA	NA	9.5	0.53	6.3	3.1
760	80	0	3.792	0.69	2.65	126	4.3	100	4.1	13.3	0.9	6.5	3.8
761	72	1	4.716	0.69	1.21	126	4.1	81	11	60.8	0.99	6.8	2.9
762	95	0	15.121	0.69	1.58	126	3.9	96	2.4	14.6	NA	5	2.6
763	55	0	2.244	0.7	2.06	126	4.4	101	15.1	154	3.06	4.7	1.6
764	76	1	3.64	0.71	1	126	5.2	101	8.4	55.2	4.6	4.5	2.57
765	69	0	1.032	0.73	2.01	126	3.7	96	4	9.2	0.58	5.3	NA
766	74	0	3.21	0.73	1.75	126	6.2	95	6.4	56.5	1.56	4.3	1.7
767	70	1	1.378	0.76	1.9	126	3.9	95	1	13	NA	6.7	2.5
768	53	0	0.347	0.77	2.08	126	3.9	105	7.3	20.2	1.06	5	2.5
769	66	0	6.261	0.77	2.01	126	5.1	110	8.4	66.5	6.31	7.1	3.5
770	78	1	3.188	0.78	2.37	126	4.1	111	3.5	43.8	1.69	6.5	3.4
771	28	0	1.12	0.8	1.83	126	3.5	89	3.8	6.8	0.7	7.8	4.8
772	70	1	2.144	0.81	1.56	126	3.9	100	2.3	16.1	0.5	6.2	2
773	56	0	0.443	0.84	2.77	126	3.7	94	12.3	48.4	7.57	7.2	3.1
774	92	1	5.934	0.84	1.13	126	4.4	90	6.5	15.9	0.83	6.7	3.6
775	74	0	1.398	0.85	2.36	126	4.7	98	7.3	22.1	1.75	6.9	4.3
776	49	0	0.64	0.86	1.5	126	3.4	85	NA	23	0.56	6.1	2.5
777	66	1	0.154	0.87	1.67	126	3.4	109	1.8	8.6	0.21	5.5	2.5
778	66	0	0.628	0.87	2.21	126	4.3	92	7.3	17.8	0.97	7.9	4.1
779	57	0	1.079	0.87	3.39	126	4.6	90	3.9	18.7	0.71	6.4	3.8
780	84	1	1.595	0.87	2.46	126	4.5	96	NA	4.9	0.52	5.6	2.5
781	76	0	0.262	0.88	1.74	126	4	108	6.7	78.4	2.89	5.5	3
782	76	1	1.525	0.9	NA	126	4.3	95	NA	NA	NA	NA	NA
783	82	1	4.786	0.9	1.82	126	4.1	92	3	13.8	0.43	7.7	3.7
784	81	1	18.878	0.9	0.76	126	5	98	7.5	29.4	0.61	4.8	3.1
785	85	1	2.391	0.91	2.28	126	4.2	95	NA	5.2	0.44	5.1	2
786	61	0	0.53	0.93	1.78	126	3.9	99	3.3	21.7	0.82	6.2	3.57
787	78	1	1.451	0.94	1.91	126	4.2	95	3.2	12.9	0.55	6.5	4
788	69	0	1.78	0.94	2.15	126	4.5	90	4.4	24.8	0.89	6.8	4.04
789	63	1	0.308	0.95	2.08	126	5	104	2.3	30	3.31	6	3.2
790	69	0	1.236	0.95	2.73	126	5.7	94	NA	23.2	0.74	6.3	2.6
791	37	1	2.32	0.95	1	126	3	96	1.4	12.2	0.22	4.5	2.49
792	55	1	0.03	0.96	1.46	126	3	97	7.3	29.3	0.91	7.2	4.4
793	67	0	0.35	0.96	1.27	126	4.4	86	3.2	20.5	0.4	6.4	2.71
794	86	0	9.031	0.96	3.41	126	3.9	94	2.6	21.8	0.76	6.4	3.5
795	77	0	0.67	0.97	1.76	126	4.2	93	4	12.4	0.7	7.2	3.59
796	72	0	1.962	0.97	2.09	126	5.5	99	5.4	27.5	1.74	6.5	3.4
797	86	0	4.09	0.98	2.06	126	4.8	90	2.5	20.2	0.7	6.9	3.98
798	76	1	0.605	0.99	2.13	126	3.6	108	7.6	48.5	2.73	5.8	2.6
799	52	0	0.49	1.01	1.31	126	5.6	86	8.9	33.4	1.31	6.9	4.46
800	41	0	2.628	1.01	2.65	126	4.6	104	1	7.1	0.42	5.9	2.8
801	76	1	0.608	1.02	3.1	126	4.4	96	NA	10.5	0.49	6.8	4
802	84	0	0.82	1.02	2.12	126	4	99	5.1	12.4	1.12	6.2	3.37
803	38	1	6.76	1.02	1.78	126	3.2	102	7.1	50.9	1.1	4.5	2.42
804	94	1	0.652	1.04	2.29	126	3.3	94	9.8	20.1	0.71	7.4	3.4
805	77	0	1.344	1.04	2.51	126	4.4	95	4.6	12.2	0.74	5.9	2.5
806	74	0	2.04	1.04	1.75	126	4.4	92	2.8	17.9	0.77	6.8	4.3
807	69	1	4.012	1.04	2.97	126	4.5	93	4	11.2	0.45	7.1	3.8
808	66	0	0.84	1.05	1	126	4.3	91	6.4	30.8	0.6	NA	NA
809	56	0	0.84	1.05	2.14	126	4.1	101	2.4	10.5	0.3	6.5	3.82
810	65	0	0.57	1.06	1.8	126	3.8	98	5.6	10.9	0.5	4	1.82
811	76	1	0.815	1.06	1.31	126	4	98	NA	14.1	0.36	5.6	2.5
812	66	0	0.967	1.06	3.23	126	4	92	3.8	9.7	0.56	6.6	3.9
813	82	0	1.51	1.06	1.3	126	4.2	88	5.4	18.4	0.86	11.5	1.99
814	80	0	1.084	1.07	1.83	126	3.9	94	7.3	39.5	1.28	7.1	3.7
815	92	1	7.54	1.07	2	126	5.2	96	5.2	27.3	1.5	7.7	3.95
816	23	1	0.145	1.08	2.27	126	5	102	11.1	29.2	0.86	8.3	5
817	73	1	0.372	1.08	2.69	126	4.1	95	2.2	8.3	0.35	6.5	3.6
818	69	0	0.09	1.09	2.52	126	4.5	102	4	25.8	1	5.3	2.01
819	86	1	1.009	1.1	2.25	126	4	97	7.1	32.1	1.01	5.1	2.7
820	55	0	4.381	1.1	2.29	126	3.7	94	2	17.8	0.57	6.7	3.7
821	79	0	0.38	1.11	1.71	126	3.6	101	3	19.2	0.66	5.4	2.78
822	54	0	2.801	1.11	2.74	126	5.3	101	5.2	38.1	1.07	NA	NA
823	81	1	4.81	1.11	2.27	126	5.1	100	5.2	31.5	1.2	7.8	4.34
824	84	1	6.161	1.11	1.8	126	4.2	97	1.7	8.9	0.37	6.6	3.4
825	73	0	0.628	1.12	2.21	126	3.8	91	NA	NA	NA	NA	NA
826	75	0	0.228	1.13	2.92	126	4.3	98	2.9	17.4	0.96	6.5	3.6
827	80	0	2.515	1.13	2.24	126	5.5	94	5.4	39.2	1.56	7.9	4.4
828	85	0	5.63	1.13	2.46	126	3.6	88	3.2	16.8	0.3	6.9	3.73
829	77	1	2.1	1.15	2.2	126	4.3	92	3.9	18.4	0.98	6.7	4.32
830	32	0	0.265	1.17	2.48	126	5.2	87	5.9	19.5	1.02	7.8	4.3
831	83	0	0.876	1.17	3.16	126	NA	NA	NA	NA	NA	NA	NA
832	60	1	1.754	1.18	2.22	126	3.8	89	6	11.1	0.83	NA	NA
833	87	0	2.542	1.18	2.87	126	4.3	98	2.8	18.4	1.01	6.8	3.7
834	67	0	6.23	1.18	2.47	126	4	91	6.7	22.8	1.13	6.2	2.29
835	55	1	0.136	1.19	1.88	126	4.6	124	8.6	36	0.82	5.7	3
836	77	0	2.007	1.19	2.41	126	4.4	116	3.9	23.6	1.21	5.9	2.6
837	84	1	2.807	1.2	2.68	126	4.5	96	3.9	15.8	0.5	5.6	2.4
838	72	0	6.184	1.2	2.91	126	3.5	90	6.8	18.2	0.94	7.1	4.1
839	77	0	1.89	1.21	1.94	126	4.1	92	1.9	9.9	0.54	6.3	3.42
840	82	1	2.725	1.21	2.04	126	4.7	91	NA	NA	NA	NA	NA
841	77	0	3.87	1.21	2.02	126	3.7	93	6.1	48.9	3.81	7.5	3.97
842	86	0	4.38	1.21	2.25	126	3.8	90	3.1	18.6	0.41	6.6	2.91
843	83	1	1.171	1.22	NA	126	5.5	89	12.5	96.1	3.36	6.1	3.3
844	67	0	4.846	1.22	2.79	126	4.9	97	2.9	14.6	0.85	6	3.2
845	69	0	0.68	1.23	2	126	4	94	6.8	18.8	1	6.7	2.92
846	86	1	4.602	1.23	2.3	126	3.4	91	NA	19.5	NA	5.5	2.5
847	75	0	6	1.25	2.01	126	3.8	94	7.8	32.6	1.4	7.7	3.68
848	77	1	0.41	1.26	2.49	126	4.3	93	5.4	16.1	0.64	6.1	3.8
849	70	1	3.12	1.26	2.13	126	3.7	88	2.6	10.5	0.5	7.6	4.81
850	73	0	0.478	1.27	2.84	126	3.7	96	3.3	7.2	0.6	7	3.4
851	83	0	1.74	1.27	1.97	126	3.6	85	5	11.4	0.8	8.2	4.12
852	78	1	4.99	1.28	1.54	126	4.8	94	3.5	16.9	0.65	5.7	3.33
853	88	0	2.191	1.29	1.74	126	4.7	100	NA	16.2	0.81	4.8	2
854	77	0	1.235	1.31	3	126	4.9	92	5.7	21.6	1.36	7.5	4.3
855	74	1	1.75	1.31	2.02	126	3.1	89	1.6	11	0.31	6.5	4
856	74	1	1.86	1.31	1.67	126	3.9	96	6.8	17.4	1	7	4.2
857	64	0	1.834	1.33	2.48	126	3.7	96	3.8	17.1	0.64	6	3.6
858	79	0	2.69	1.33	2.42	126	4.6	94	3.6	8.4	0.7	5.6	2.73
859	90	0	0.849	1.34	3.03	126	4.3	97	8	35	1.29	5.6	3.4
860	76	0	1.366	1.34	2.79	126	5.7	86	2.5	7.3	0.51	7.6	4.2
861	89	1	1.844	1.34	3.41	126	5.2	90	3.2	18.2	0.8	6.6	3.2
862	65	1	0.78	1.38	1.72	126	4.4	91	11.9	35.8	0.81	8.4	4.8
863	69	1	1.814	1.38	2.08	126	3.5	93	NA	5.5	NA	6.5	3.8
864	71	0	0.504	1.4	2.59	126	4.7	92	3.1	24.1	0.46	NA	NA
865	70	0	0.921	1.4	1.41	126	5.7	96	5.1	50	5.58	6.3	3.2
866	86	0	0.92	1.44	2.09	126	4.8	83	11.4	106.6	3.9	7.2	2.87
867	56	0	1.218	1.44	2.56	126	3.9	92	2	8.7	0.67	7.7	2.9
868	86	1	3.63	1.47	1	126	4.5	98	5.1	26.2	1.1	5.9	2.69
869	79	0	0.937	1.49	2.88	126	2.8	85	NA	NA	NA	NA	NA
870	77	0	0.67	1.51	2.27	126	4.7	90	4.1	16.5	0.7	6.7	4.26
871	91	1	1.678	1.51	2.03	126	5.2	96	7.8	48.7	1.47	6	3.1
872	68	1	1.65	1.57	2.63	126	3.5	88	1	17.5	0.4	6.9	3.45
873	77	1	2.41	1.6	2.79	126	3.7	92	3.7	9.1	0.5	5.8	3.38
874	85	1	0.94	1.61	1.92	126	4.4	88	5.8	30.5	1.1	7.1	3.69
875	42	1	0.52	1.63	1.68	126	2.7	89	2	3.7	0.4	5.5	2.92
876	73	0	2.645	1.64	2.89	126	4	94	NA	11.4	NA	7	3
877	82	1	3.528	1.65	2.52	126	4.1	90	4.2	11.1	0.97	6.9	4.2
878	95	1	1.114	1.78	2.38	126	4.9	96	NA	NA	NA	NA	NA
879	79	1	0.433	1.79	2.07	126	3.8	105	4	31.5	0.88	7.2	3.9
880	77	1	1.24	1.8	1.57	126	5.1	97	NA	32.3	2.8	7.4	2.48
881	85	1	0.928	1.96	NA	126	4.2	82	NA	16	0.56	7.4	3.7
882	77	0	2.19	2.04	3.47	126	4.3	91	NA	16.9	0.6	5.6	2.81
883	82	1	0.13	2.11	3.95	126	4.8	93	4.9	18.2	1.15	7.3	3.8
884	84	1	39.825	0.05	0.56	127	5.3	107	8.7	63.4	3.48	4.6	2
885	53	0	0.939	0.39	1.57	127	5.4	87	3.5	19.8	0.54	7.5	3.2
886	71	1	69.52	0.4	1	127	4.5	93	3.2	14.1	0.47	7.9	4.69
887	64	1	68.128	0.45	2.01	127	5.3	103	NA	14.6	0.96	8	4.7
888	88	0	1.212	0.49	1.5	127	3.6	94	NA	65.4	1.38	4.9	2.6
889	69	1	1.142	0.54	1.64	127	5.5	105	9	64.2	2.17	4.1	1.8
890	73	1	0.145	0.66	1.48	127	3.2	90	NA	70.5	1.94	5.9	2.8
891	71	0	1.223	0.66	1.67	127	4.4	107	5.7	25.2	1.06	5	2.9
892	76	1	4.47	0.66	0.97	127	2.8	84	12.7	137.3	6.14	NA	NA
893	81	0	1.361	0.69	2.43	127	4.8	100	4.8	28.2	0.54	5	3.1
894	79	1	10.299	0.71	1.29	127	2.8	95	11.9	76.1	6.86	5.2	2.6
895	85	0	42.97	0.74	2.29	127	3.6	88	6.8	21.9	1.42	7.1	3.94
896	51	0	0.96	0.75	1.52	127	4.2	100	NA	8.1	0.72	5.2	2.38
897	55	0	1.331	0.75	2.28	127	2.5	95	4.7	36.6	6.39	5.8	3.1
898	88	0	28.56	0.78	1	127	3.8	92	NA	77.3	3.4	NA	NA
899	77	0	0.874	0.8	0.99	127	3.5	97	4.2	18.8	0.77	4.9	2.6
900	52	0	2.246	0.82	3.14	127	NA	NA	NA	NA	NA	NA	NA
901	55	0	12.204	0.82	2.46	127	4.7	94	NA	23.5	0.67	NA	NA
902	60	0	0.777	0.84	0.84	127	4.8	96	5.3	48.6	1.26	5.7	2.6
903	29	0	1.894	0.87	2.13	127	3.9	96	3	6.5	0.65	6.7	3.6
904	85	1	2.666	0.87	1.72	127	3.2	92	6.2	21.9	0.69	3.9	1.3
905	25	1	6.35	0.87	1	127	5.3	95	8.2	44.7	2.43	4.8	2.15
906	93	1	1.048	0.88	0.75	127	5.6	92	8.9	108.8	4.6	5.7	2.7
907	73	1	0.703	0.89	1.79	127	4.3	100	2.9	15.8	0.45	5.7	3
908	82	1	1.24	0.89	NA	127	3.7	97	5.8	86.2	3.67	6	2.1
909	70	1	4.225	0.9	2.71	127	NA	NA	NA	NA	NA	NA	NA
910	74	1	0.13	0.91	1.19	127	4.4	97	6.4	37.2	1.23	5.4	1.92
911	82	1	0.873	0.92	2	127	4.1	98	7.8	21.1	1.19	5.8	3
912	63	0	3.174	0.92	3.1	127	4.4	95	4.2	7	0.58	6.2	2.7
913	65	0	1.338	0.93	2.96	127	4.2	101	4.1	5.6	0.46	6.1	3.7
914	39	0	2.08	0.93	2.34	127	3.9	86	7.6	96.2	7.61	7.6	3.82
915	51	0	0.753	0.94	1.94	127	2.2	82	5.4	6.2	0.71	6	2.6
916	82	1	1.121	0.94	1.81	127	3.9	96	3.4	18.5	0.87	6.4	3.3
917	81	0	2.189	0.94	2.6	127	4.5	92	5.7	19.4	0.88	7.9	3.6
918	78	1	6.08	0.94	2.59	127	4.9	91	3.6	11.8	0.53	6.9	4.13
919	60	0	0.76	0.95	2.9	127	4.3	106	NA	15.6	0.7	6.9	3.89
920	85	0	6.2	0.95	1.42	127	4.4	95	5.5	39.7	2.45	5	2.43
921	32	1	0.57	0.96	1.16	127	4.2	104	2.7	23.2	0.8	4.8	1.64
922	68	0	0.61	0.96	1.7	127	4.3	96	5	18.4	1	7.8	3.6
923	84	0	1.391	0.96	NA	127	4.1	92	5.5	10.4	0.66	6.6	3.9
924	80	1	2.443	0.96	2.44	127	6.2	99	7.6	82.8	3.75	7.1	2.9
925	51	0	0.719	0.98	2.92	127	3.9	94	4.7	11.6	0.8	6.8	4.2
926	61	1	3.205	0.98	2.68	127	6.3	95	6.8	27.8	1.25	7.5	4.3
927	65	0	1.697	0.99	1.35	127	4.3	97	11.6	51.7	1.82	6.9	3.8
928	66	0	1.74	1	1	127	3	84	12.7	31.7	0.4	5.8	2.05
929	82	1	3.854	1	1.71	127	3.9	101	8.8	40	2.29	5.1	2.3
930	36	0	0.449	1.01	2.1	127	5	90	3.1	13.5	0.89	7.7	4.6
931	61	0	0.89	1.01	2.07	127	4.1	108	NA	50.3	1	7.7	2.21
932	83	1	1.033	1.01	2.93	127	4.1	93	4.3	11.7	0.73	7.7	4.7
933	59	0	5.338	1.01	2.6	127	4.4	97	5.9	16.9	1.12	5.3	NA
934	84	0	13.11	1.01	1.13	127	5.4	92	NA	41.9	1.52	4.3	2
935	72	0	1.003	1.02	2.57	127	4.5	101	NA	45.3	1.25	7.4	2.5
936	70	0	2.141	1.02	2.41	127	4.6	94	4.2	17.8	0.53	6.4	3.5
937	49	0	2.48	1.02	1.11	127	3	82	7.6	23.4	0.5	6.8	1.99
938	82	1	3.001	1.02	2.12	127	4.2	103	7	25.1	1.36	5.3	2.5
939	90	1	1.469	1.03	1.88	127	4.7	94	8.8	28.1	1.15	5.7	3.1
940	56	0	1.767	1.03	1.37	127	4.7	93	6.6	25.7	1.09	7.1	3.2
941	65	0	0.64	1.06	1.11	127	3.4	99	5	25.5	0.87	5.2	2.66
942	43	0	0.72	1.06	2.49	127	4.3	105	6.3	12.2	0.9	7.5	4.6
943	37	0	1.739	1.06	NA	127	4.8	93	5.7	18.3	0.77	6.8	4.4
944	79	0	3.69	1.06	2.29	127	4.1	95	2.2	11.3	0.57	5.5	2.2
945	75	1	4.188	1.06	1.29	127	4.8	92	2.5	13.1	0.66	5.9	3
946	95	1	4.698	1.06	2.86	127	3.9	95	4.2	13.2	0.71	5.7	2.9
947	39	1	0.75	1.07	2.36	127	4.8	98	2.4	9	0.7	6.7	4.16
948	94	1	0.807	1.07	1.52	127	4.7	98	7.5	33.8	1.84	6.1	3.2
949	70	0	1.57	1.07	1.47	127	4.5	96	2.7	7.3	0.7	5	2.01
950	86	0	0.707	1.08	2.32	127	4.3	103	10.7	42.3	2.11	5.8	3.7
951	35	0	1.04	1.08	1.28	127	4	103	9.3	39.6	1.7	4.8	2.19
952	69	0	1.654	1.08	2.87	127	4.1	96	2.1	9	0.54	6.2	3.1
953	77	0	5.67	1.08	2.09	127	5.7	96	5.5	40.9	2.3	7.1	3.95
954	83	1	0.801	1.09	2.9	127	4.1	97	4	12.9	0.61	5.3	3.3
955	45	0	1.453	1.09	2.49	127	3.5	87	8.8	9.6	0.51	7.1	4.3
956	83	1	1.067	1.1	2.61	127	3.3	99	NA	15.8	0.57	6.9	3.9
957	88	0	4.66	1.1	1.22	127	5.1	94	3.1	29.9	0	5.2	2.12
958	82	1	0.279	1.11	2.67	127	5	97	4.7	28	1.27	6.8	4
959	73	1	0.898	1.12	1.56	127	6.3	91	5.4	44.5	2.66	1.7	2.1
960	71	0	2.079	1.12	2.32	127	4.1	96	3	16.4	0.78	7	2.7
961	81	1	0.589	1.13	2.26	127	3.3	101	NA	60.5	4.01	NA	NA
962	56	0	2.96	1.13	2.03	127	4.3	98	5.2	21.2	0.5	4.6	1.7
963	41	0	0.42	1.14	1.51	127	4.9	84	9.4	34.3	1.4	8.2	4.95
964	74	1	4.99	1.15	2.08	127	5	93	NA	63.8	1.25	7.6	NA
965	89	0	0.94	1.16	2.82	127	4.3	95	3	11.8	0.64	9.6	3.3
966	75	0	0.977	1.16	3.64	127	4.1	94	5.5	9	0.9	7.8	4.3
967	67	0	1.55	1.16	1.48	127	7.1	90	10.6	101.2	9	6.5	3.31
968	77	1	0.748	1.17	1.92	127	3.8	92	2.7	7.3	0.5	6.3	3.8
969	63	0	0.789	1.17	2.09	127	4.1	93	3.2	11.9	0.95	6.8	4.1
970	57	1	0.419	1.18	2.19	127	4.7	99	NA	12.7	0.43	NA	NA
971	71	0	1.049	1.18	2.44	127	4.3	96	5.3	27.2	0.85	6.2	3.5
972	60	0	2.302	1.18	2.76	127	4.8	93	2.7	10.2	0.62	7.6	4.8
973	55	0	2.34	1.19	2.01	127	4.6	88	7	15.5	0.7	6.5	4.18
974	69	0	0.985	1.2	2.24	127	3.4	98	4.5	14.8	0.46	5	2.8
975	77	0	0.208	1.22	2.83	127	4.2	99	5.4	15.4	0.77	6.1	3.7
976	80	1	0.236	1.22	1.66	127	4.2	95	3.4	17.4	0.34	6	2.4
977	89	1	1.08	1.22	2.1	127	3.5	88	3.3	12.4	0.73	6.3	3.8
978	62	1	2.308	1.22	2.26	127	NA	NA	NA	NA	NA	NA	NA
979	70	1	4.17	1.22	2.18	127	5.8	91	9.4	35	1.3	8.2	4.39
980	66	1	1.21	1.23	2.77	127	4.7	94	5.6	18.4	0.72	NA	NA
981	84	0	1.938	1.23	2.51	127	5.4	99	6.4	28	0.98	9.8	3.5
982	69	0	3.141	1.23	2.29	127	4.5	93	6.3	34	2.17	8.4	4.4
983	54	0	1.55	1.24	1.42	127	NA	NA	NA	NA	NA	NA	NA
984	85	0	0.5	1.25	2.32	127	4	92	5.5	38.7	2.34	7.5	3.67
985	80	1	1.44	1.25	2.25	127	5.2	91	4.1	16.9	0.6	7.3	3.9
986	79	0	1.53	1.26	2.2	127	NA	NA	NA	NA	NA	NA	NA
987	81	1	2.695	1.26	3.45	127	4.8	92	7.2	20.1	1.06	6.9	4.5
988	72	1	3.24	1.26	2.37	127	4.3	91	2.1	8.1	0.5	6.4	3.6
989	65	1	0.23	1.27	1.47	127	4.3	93	NA	40.9	NA	6.9	NA
990	47	0	0.26	1.27	2.23	127	4.4	101	4.9	4.9	0.8	6.6	3.88
991	95	1	2.215	1.27	1.76	127	3.3	97	4.6	15.8	0.92	5.6	2.9
992	92	1	2.44	1.27	1	127	6.1	91	5.2	40.4	1.3	6.5	3.6
993	84	0	1.241	1.28	2.53	127	4.4	91	4.3	14.8	0.73	6.9	4
994	54	0	0.62	1.29	2.87	127	3.6	99	12	46.5	1.24	6.7	4.14
995	68	0	1.58	1.29	2.25	127	3.2	88	4.4	5.6	0.6	6.1	3.38
996	71	1	2.01	1.29	1.81	127	4.1	94	1.3	11.9	0.42	6.7	2.96
997	93	1	3.33	1.31	2	127	NA	NA	NA	NA	NA	NA	NA
998	83	1	0.82	1.32	1.41	127	4.1	91	2.1	11.8	0.47	6.1	2.64
999	76	1	2.815	1.32	1.66	127	4.6	90	NA	NA	NA	NA	NA
1000	66	1	5.731	1.32	2.36	127	3.5	85	5.9	30	NA	6.6	3.7
1001	79	0	1.452	1.34	1.98	127	4.3	93	4.1	27.5	0.97	6.8	3.1
1002	86	1	0.341	1.35	1.04	127	3.3	101	NA	8.7	0.44	NA	NA
1003	70	0	1.479	1.35	3.19	127	4.6	91	3	15.6	0.64	7.5	4.5
1004	84	1	2.358	1.36	1.95	127	4.1	95	9.3	25.7	NA	5.8	3
1005	77	1	4.41	1.36	2.08	127	4.7	90	1.3	16.5	0.5	6.4	4.26
1006	83	1	0.329	1.37	0.71	127	3.3	88	NA	7.2	0.22	5.6	2.8
1007	75	1	2.98	1.37	1.83	127	5.2	92	8.1	32.8	2.8	6.8	2.78
1008	83	1	1.26	1.38	2.24	127	4.8	94	3	21.3	0.6	6.4	4.07
1009	77	0	1.12	1.39	2.47	127	4.4	97	NA	21.5	1.1	6.3	3.31
1010	69	0	3.02	1.39	3.09	127	5.1	96	2.6	17.2	0.5	6.5	2.42
1011	87	1	1.084	1.41	2.35	127	3.8	98	NA	8.5	0.77	6.2	NA
1012	85	1	3.44	1.41	3.1	127	4.6	93	4.9	14.1	0.9	7.2	3.7
1013	84	0	1.298	1.43	2.34	127	5	91	4.5	14.8	0.92	6.8	4.1
1014	86	1	1.487	1.44	2.21	127	4.5	91	4	14.5	0.57	7.2	3
1015	79	0	0.67	1.46	2.19	127	4.1	100	10.9	53.2	2.17	5.7	3.1
1016	80	1	3.57	1.48	2.23	127	3.8	99	NA	19.5	1.3	6.8	NA
1017	82	0	0.31	1.51	2.04	127	3.8	91	3.9	13.6	0.5	6.1	3.72
1018	74	1	0.78	1.56	1.49	127	4.7	99	6.9	11.2	0.64	5.7	2.8
1019	71	1	3.194	1.62	6.24	127	3.7	102	NA	17.4	0.86	16.2	4.4
1020	95	1	2.78	1.63	1.9	127	4.9	94	2.2	9.3	0.3	NA	NA
1021	79	1	0.953	1.65	2.53	127	4.4	95	5	29.6	0.61	7.3	4.6
1022	70	0	0.56	1.67	1.79	127	3.4	92	4.5	51.7	4.7	6.9	3.47
1023	81	0	0.94	1.7	2.96	127	3.4	91	NA	NA	NA	NA	NA
1024	75	1	1.208	1.72	3.11	127	6	95	2.2	13.3	0.48	7.3	4.7
1025	60	0	0.61	1.73	1.19	127	3.6	91	4	27.5	1.1	5.8	2.41
1026	79	1	1.259	2.24	3.39	127	4.4	93	2.8	14	0.4	6.6	4
1027	77	1	60.817	0.16	0.72	128	NA	NA	NA	NA	NA	NA	NA
1028	66	1	0.51	0.4	1	128	3.2	99	10.3	59.9	2.9	4.7	2.27
1029	47	1	40.15	0.4	1	128	3.3	97	3.3	8.1	0.8	5.3	3.23
1030	58	0	141.02	0.4	1	128	4.5	89	3.7	14.3	1	7.2	NA
1031	89	0	1.041	0.47	1.05	128	3.6	94	9.9	87.6	5.13	5.9	1.9
1032	63	0	81.76	0.51	1.68	128	3.7	96	7.1	28.4	1.89	6.9	3.38
1033	71	1	6.921	0.52	0.35	128	5.3	92	14.1	110.8	2.35	5.2	2.3
1034	88	1	3.306	0.55	0.62	128	4.8	99	22.4	102.2	4.29	6.9	2
1035	66	0	2.602	0.56	NA	128	5.2	110	10.3	110.8	11.35	6	2.5
1036	33	1	1.244	0.58	1.68	128	4.2	95	3.3	21.2	0.67	4.2	2.2
1037	89	0	10.356	0.58	NA	128	4.3	99	5.3	41.6	0.52	4.8	2.7
1038	59	0	1.249	0.6	1.16	128	NA	NA	NA	NA	NA	NA	NA
1039	72	0	40.233	0.6	1.66	128	4.1	93	4.4	20.7	0.7	6	3.4
1040	39	1	1.632	0.62	1.03	128	5.3	91	7	30	0.98	5.7	3.8
1041	63	0	2.79	0.62	1.52	128	4.2	89	6.3	64.6	8.73	3.9	1.85
1042	87	1	17.186	0.64	1.44	128	4.2	99	3.1	22.6	0.83	NA	NA
1043	82	1	2.63	0.65	1.03	128	6.2	103	12.1	125.2	6.44	6.3	1.99
1044	87	0	5.034	0.67	2.19	128	4.4	101	NA	14.6	1.31	5.4	2.4
1045	35	0	0.493	0.69	2.02	128	3.9	101	2.3	17.1	0.36	4.9	2.6
1046	76	0	25.81	0.7	3.53	128	4.5	93	3	8.9	0.7	7	4.3
1047	76	0	0.946	0.71	1.96	128	4.9	100	6.7	39.8	2.18	6.1	3.3
1048	80	0	6.91	0.74	1.43	128	3.5	91	8.2	67.8	10.8	6.2	3.1
1049	60	0	1.34	0.75	1	128	4.4	98	4.2	9.8	0.6	5.2	1.52
1050	31	1	16.16	0.76	1.75	128	4.1	92	5.2	49.9	0.9	7.6	4.54
1051	32	0	0.521	0.77	2.93	128	4.2	93	2.8	11.1	0.34	NA	NA
1052	54	0	1.82	0.77	1.43	128	4.6	100	5.2	27.8	1	5.8	2.2
1053	74	0	0.939	0.78	NA	128	3.7	102	13.3	57.6	3.67	6.4	2.9
1054	50	1	1.224	0.78	NA	128	5.6	95	2.3	5.5	0.38	5.6	3.7
1055	55	0	1.06	0.79	1.48	128	4.6	92	11.7	66	1.3	6.6	3.59
1056	74	0	0.351	0.8	NA	128	4.1	93	4.3	18.5	0.53	NA	NA
1057	75	1	1.198	0.8	1.59	128	5.6	98	8	45.7	1.72	5.9	3.2
1058	73	1	2.898	0.8	1.9	128	4.2	93	NA	31	1.44	8.5	1.9
1059	76	0	3.287	0.8	2.69	128	4.4	97	4	9.9	0.84	7.1	2.9
1060	72	0	3.369	0.8	2.56	128	4.5	102	3.7	12.7	0.62	5.8	2.9
1061	81	0	4.166	0.8	2.77	128	4.4	99	8.7	29.3	1.36	12.1	2.4
1062	77	0	0.6	0.81	1.06	128	4.2	106	4.1	38.4	1.1	5	2.37
1063	60	0	0.603	0.81	NA	128	4	97	3	12.6	0.72	6.1	2.9
1064	86	0	6.545	0.81	1.75	128	2.5	94	2.6	15	NA	4.6	2.1
1065	78	0	2.095	0.82	1.58	128	4.3	94	4.1	13.6	0.66	6.3	3
1066	68	0	8.761	0.82	1.61	128	3.4	100	9.3	123.9	6.26	5.5	2.3
1067	87	1	2.73	0.83	1.79	128	4.6	95	2.6	8.9	0.4	4.9	1.7
1068	46	0	1.191	0.84	NA	128	3.9	104	3.1	11.7	0.9	5.5	2.1
1069	84	1	2.549	0.84	1.64	128	5.2	93	6.4	111.6	5.82	6.7	3.9
1070	33	1	2.647	0.84	1.22	128	4.4	93	3.6	9.3	0.51	7.6	3.4
1071	81	0	12.98	0.84	1.74	128	3.6	95	3.5	14.3	0.5	7.6	2.87
1072	66	1	1.33	0.86	1.04	128	4.3	95	1.9	4.1	0.47	6	3.35
1073	83	0	1.48	0.86	1.83	128	4.3	98	1.6	11.7	0.29	5.2	2.67
1074	83	0	1.527	0.86	2.37	128	3.7	99	3.8	13.3	0.52	6.3	3
1075	78	0	0.526	0.87	1.42	128	5	100	NA	16.4	1.4	6.2	NA
1076	80	0	0.95	0.88	1.79	128	3.6	98	4.3	32.5	1.15	6.2	3.1
1077	75	0	2.826	0.88	1.47	128	2.6	97	6.6	36.9	1.13	4.7	2.4
1078	67	0	1.67	0.89	1.58	128	5.4	96	5.8	54.8	3.9	4.8	2.94
1079	72	1	0.94	0.9	1.62	128	3.7	92	1.8	9.6	0.34	5.9	2.46
1080	64	0	14.04	0.9	1.88	128	4.6	96	9.8	39.3	1.3	6.6	2.46
1081	82	1	0.228	0.91	1.6	128	4.5	103	4.1	24.2	0.87	5.4	2.6
1082	90	1	1.293	0.91	1.42	128	3.8	96	2	6.6	0.32	4.8	2.4
1083	84	0	2.76	0.91	1.84	128	5.2	92	4.5	17.8	1.34	7.1	4.18
1084	49	0	0.83	0.92	1.24	128	4.6	98	11.1	17.6	0.7	6.6	3.77
1085	79	1	0.215	0.93	1.32	128	3.9	85	2.1	10.1	0.33	5.6	3.2
1086	86	1	0.851	0.94	2.27	128	4.1	99	6	17.4	1.02	5.8	3.1
1087	76	1	4.099	0.94	2.94	128	3.8	95	NA	14.9	0.6	6.8	3.9
1088	37	0	1.46	0.95	1.78	128	4.3	94	6.9	10.2	0.55	7.9	4.82
1089	77	1	1.948	0.95	2.64	128	3.4	91	5.9	21.9	6.93	5.4	2.2
1090	41	0	4.67	0.95	3.11	128	4.6	100	5.1	12.2	1.13	6.5	4.3
1091	82	0	0.517	0.96	1.4	128	5.4	92	13	69.8	2.64	5.7	3.6
1092	80	0	8.278	0.96	1.98	128	5.2	98	5.5	14.2	0.78	7.8	2.6
1093	71	0	0.99	0.97	1.36	128	3.8	99	4.3	8	0.7	5.4	2.77
1094	68	0	2.363	0.98	2.05	128	5	101	3.2	18.6	0.84	NA	NA
1095	81	0	1.801	0.99	2.5	128	4.2	93	5.3	33.5	1.83	6.4	3.5
1096	83	1	2.085	0.99	3.35	128	5	98	5.5	21.6	0.98	7.4	3.8
1097	83	1	3.95	0.99	NA	128	4.3	95	2.8	13.8	0.52	7	4.1
1098	90	0	0.25	1	1	128	4.3	97	NA	25.7	1.24	4.7	2.21
1099	72	1	1.19	1	2.22	128	3.8	96	2.5	9.8	0.45	6.3	3.9
1100	87	1	2.171	1	1.87	128	4	92	0.8	11.9	0.29	5	2.2
1101	68	1	0.196	1.01	2.47	128	4.1	103	4.2	20.3	0.55	6.7	3.9
1102	80	1	1.027	1.01	2.35	128	4.2	97	3.6	7.8	0.38	5.8	2.7
1103	73	0	1.13	1.01	1.41	128	4	98	4.9	16.3	0.6	5.7	3.26
1104	65	0	4.302	1.02	3.48	128	3.8	91	4	7.3	0.76	8.3	5
1105	95	0	6.994	1.03	2.47	128	4	97	NA	NA	NA	NA	NA
1106	58	1	13.3	1.03	1	128	4.5	99	3.9	32	0.3	5.7	2.55
1107	70	0	2.389	1.04	3.41	128	4.1	96	3.4	11	0.52	6.4	3.9
1108	81	0	0.501	1.05	2.38	128	5.5	103	5.3	21.9	1.19	5.9	3.2
1109	85	1	2.67	1.05	2.89	128	4	93	6.3	16.5	0.66	7.3	4.2
1110	87	1	6.568	1.05	2.37	128	5.2	97	4.9	11.6	0.55	6.9	3.4
1111	65	1	0.141	1.06	1.47	128	2.7	98	5.4	15.1	0.53	4.4	2.6
1112	86	0	0.47	1.06	2.08	128	3.7	93	2.5	19.8	0.84	6.3	3.75
1113	80	0	1.26	1.06	2.38	128	4.1	93	3.6	11.8	0.76	7	4.27
1114	88	0	3.292	1.06	1.88	128	3.6	99	3.3	25.7	0.6	5.2	3.1
1115	79	0	3.572	1.06	2.75	128	4.3	95	7.1	18.8	1.1	6.4	3.8
1116	93	1	4.43	1.06	NA	128	4.6	95	NA	15	0.71	6.4	3.3
1117	87	1	5.987	1.06	2.61	128	4.1	98	6	18	0.81	5.2	3.2
1118	84	1	1.384	1.07	2.29	128	4.1	103	NA	19.5	0.78	5.8	2.4
1119	84	0	1.833	1.07	2.68	128	5.2	105	8.2	32.3	1.44	7.1	4.3
1120	78	0	2.44	1.07	1.27	128	3.9	95	9.9	37.9	1.3	7.7	1.85
1121	73	0	3.06	1.07	1.76	128	3.8	94	5.6	18.8	0.92	6.8	3.18
1122	78	0	0.971	1.08	2.91	128	3.9	105	6.4	16.6	0.68	6.3	3.8
1123	86	0	1.074	1.08	1.99	128	4.4	98	5.7	52.3	2.86	6	3.6
1124	88	0	1.479	1.08	2.01	128	4.1	98	8.4	23.5	1.15	5.6	3.3
1125	89	0	2.53	1.08	1.68	128	5.9	93	8.7	54.9	1.7	8.1	4.52
1126	70	0	3.33	1.08	1.81	128	5.1	95	NA	19.3	1.08	7.8	3.1
1127	84	1	0.603	1.09	NA	128	3.9	92	3.3	27.8	0.64	7.2	4.3
1128	78	0	0.84	1.09	1.28	128	5.7	102	5.6	34.4	3.5	5.2	2.29
1129	71	1	1.11	1.09	2	128	3.9	95	NA	9.2	0.5	7.4	4.71
1130	74	1	2.28	1.1	2.53	128	4.3	97	3.8	10.1	0.6	7.1	4.18
1131	73	1	2.701	1.1	3.13	128	4.1	105	5.9	10.1	0.76	14.2	2.6
1132	84	0	2.858	1.1	1.37	128	4.3	89	3.5	15.6	0.65	5.6	3.6
1133	96	1	6.66	1.1	2.09	128	3.5	94	3.3	10.3	0.8	6.2	2.41
1134	33	0	1.217	1.11	3.41	128	4.1	99	3.5	8	0.33	6.9	3.9
1135	72	1	0.79	1.12	2.71	128	3.8	94	2.5	4.1	0.27	5.3	2.7
1136	79	1	0.94	1.12	1.38	128	4.1	91	9.1	38.8	1.8	6.7	3.1
1137	67	0	1.415	1.12	3	128	3.9	101	5.2	15.1	0.79	7.9	2.7
1138	57	0	1.58	1.12	1.52	128	4.3	94	2.1	14.9	0.7	5.9	1.79
1139	64	1	1.08	1.13	2.74	128	4.7	94	NA	14.7	0.43	7.7	4.5
1140	70	0	1.46	1.13	2.42	128	5.3	97	3.9	17.9	0.6	7.3	3.8
1141	50	0	2.05	1.13	2.15	128	5.2	91	4	19.4	0.71	7.8	4.99
1142	58	0	0.102	1.15	2.17	128	4.2	95	NA	14.3	0.63	5.6	1.8
1143	54	0	2.932	1.15	2.09	128	4.1	96	4.9	13.6	0.74	5.7	2.4
1144	88	1	0.649	1.16	3.01	128	5.1	100	4	19.4	0.67	7.2	4.7
1145	69	0	1.3	1.16	1.65	128	5.3	89	3.8	22.7	0.7	6.6	4.33
1146	86	0	1.555	1.16	1.95	128	4.5	98	3.6	11.7	NA	6.4	2.9
1147	77	1	3.119	1.16	2.32	128	4.7	95	NA	7.3	0.36	5.6	2.9
1148	58	0	1.285	1.17	1.91	128	3.6	92	1.6	8.5	NA	5.6	1.8
1149	63	0	3.51	1.17	2.31	128	4	95	2.4	15.4	0.6	7	3.96
1150	67	0	5.596	1.17	2.03	128	4.9	85	6.2	24.5	0.91	7.3	4.7
1151	80	1	0.511	1.19	2.33	128	NA	NA	NA	NA	NA	NA	NA
1152	33	1	0.637	1.19	2.25	128	5.9	93	5.7	10.1	NA	7.8	3.5
1153	39	0	1.15	1.19	3.12	128	4.9	93	5.1	18.3	0.86	7	3.8
1154	85	1	1.26	1.19	2.14	128	4.3	92	6.9	10.6	1	6.8	3.89
1155	57	0	1.51	1.2	1.98	128	4.5	92	3	9.2	0.6	5.8	2.36
1156	63	0	1.557	1.21	3.29	128	6	90	5.6	23.1	0.83	8	4.7
1157	20	0	1.926	1.21	3.59	128	3.7	104	4.2	9.4	0.67	NA	NA
1158	83	0	0.937	1.22	2.54	128	3.6	99	3	13	0.58	6.2	3
1159	74	1	1.23	1.22	2.42	128	4.3	94	4.6	16.5	0.5	6.7	3.9
1160	31	0	1.37	1.22	3.14	128	4.1	94	4.4	7.5	0.7	6.4	4.38
1161	95	1	1.564	1.22	2.17	128	3.6	97	3.8	10.2	0.44	6.3	2.5
1162	85	0	1.938	1.22	2.52	128	4.1	94	2.8	15.4	0.75	6.8	3.9
1163	49	1	2.12	1.22	2.2	128	4.3	101	4.8	5.8	0.6	6.7	3.8
1164	78	0	1.441	1.23	2.05	128	4.6	99	4.8	22.2	0.81	5.8	3.1
1165	88	0	1.95	1.23	1.94	128	4.7	93	5.2	30	1.3	6	3.36
1166	87	1	2.366	1.23	2.56	128	4.7	94	NA	22.7	NA	6.3	3.3
1167	30	1	3.794	1.23	3.35	128	4.2	91	NA	9.2	0.19	6.3	2.9
1168	82	0	0.865	1.24	3.17	128	4.5	97	4.1	12.4	0.7	7.8	4.4
1169	42	1	1.09	1.24	2.04	128	3.4	88	19	78.4	13.8	6.8	4.77
1170	92	1	0.394	1.25	2.43	128	4.6	98	5.8	34.3	0.85	6.7	3.3
1171	60	0	0.7	1.25	2.75	128	3.9	93	2.5	9	0.6	6.1	3.84
1172	87	0	1.913	1.25	1.78	128	4.3	94	2.8	19	0.48	6	3.1
1173	86	0	2.74	1.25	2.44	128	NA	NA	NA	NA	NA	NA	NA
1174	77	0	1.21	1.26	2.17	128	4.4	89	12.8	70.4	2.4	7	3.8
1175	75	0	1.756	1.26	2.3	128	4.3	97	3.2	11.2	0.52	6	3.5
1176	83	1	1.81	1.26	1.95	128	4.6	96	5.9	19.5	1.2	7.6	2.89
1177	71	0	1.9	1.26	1.81	128	4	100	6.2	18.5	0.7	6.7	4
1178	73	0	2.072	1.26	2.31	128	4.5	94	6.8	34	0.98	6.6	2.6
1179	69	1	2.238	1.26	NA	128	4.4	93	7.3	52.7	3.75	5.4	2.1
1180	65	1	4.196	1.26	3.8	128	4.6	91	3.3	9.2	0.54	7.6	4.9
1181	53	1	0.83	1.27	1.88	128	4.4	94	5.4	10.6	0.8	7	3.32
1182	68	0	1.11	1.27	NA	128	3.9	99	NA	NA	NA	NA	NA
1183	58	1	2.944	1.27	3.17	128	3.9	106	3.6	14.1	0.43	7	4.1
1184	89	1	4.67	1.27	1.8	128	3.3	99	4.9	3.2	0.61	4.5	2.16
1185	42	1	0.33	1.28	2.03	128	4.1	95	3.8	15.1	0.7	6.7	2.98
1186	80	1	1.517	1.28	2.96	128	4.4	95	6.3	17.6	0.9	7.3	4.4
1187	84	0	3.274	1.28	2.81	128	4.1	100	4.9	13.3	0.9	5.4	3.2
1188	85	1	0.127	1.29	2	128	4	95	15.2	104.9	4.05	5.5	2.8
1189	72	1	0.401	1.29	2.44	128	3.4	96	2.3	8.2	0.42	5.7	3.4
1190	87	1	0.63	1.29	3.24	128	3.6	91	3.6	15.3	0.55	7.5	3.6
1191	80	1	0.859	1.29	2.09	128	4.5	95	3.2	12.1	0.42	6.1	2.2
1192	73	0	0.945	1.29	2.68	128	3.4	79	3.9	59.2	0.84	6	3
1193	84	1	3.225	1.29	2.64	128	4.8	94	3.2	12.1	0.45	7.6	3.5
1194	74	1	0.154	1.3	4.14	128	5.7	96	2.7	10.4	0.48	8.4	4.8
1195	76	0	6.6	1.31	2.32	128	4.5	93	6.1	14	1.24	7.6	4.14
1196	93	1	1.29	1.32	1	128	3.6	88	6	31.2	1.1	4.4	1.65
1197	57	0	2.099	1.32	2.52	128	4.7	92	4.3	17.5	0.83	7.4	4.2
1198	80	0	0.974	1.33	2.65	128	4.1	93	2.4	7	0.73	6.8	2.7
1199	81	0	1.19	1.33	1.52	128	4.5	99	12.1	77.6	1.4	14.1	2.47
1200	65	0	1.328	1.33	1.56	128	5	99	9.8	44.2	0.98	7.6	4.3
1201	76	1	1.077	1.34	2.97	128	4.1	94	3.8	11.1	0.61	7.6	4.5
1202	42	0	0.618	1.35	3.88	128	3.8	97	11.7	38.5	1.64	NA	NA
1203	79	1	1.374	1.35	2.31	128	4.2	102	4.3	26.1	1.11	6.8	3.1
1204	78	0	1.39	1.35	2.04	128	4.8	95	2.9	18	0.8	6.5	2.55
1205	86	0	2.22	1.36	2.04	128	4.8	93	3	12.6	0.6	6.2	3.59
1206	41	1	1.75	1.37	2.79	128	4.6	98	4.2	11	0.4	NA	NA
1207	82	0	2.529	1.37	2.58	128	4.7	94	3.4	23	0.51	7.3	4.1
1208	83	0	0.18	1.38	2.32	128	NA	NA	NA	NA	NA	NA	NA
1209	78	1	0.983	1.41	3.28	128	4.4	91	4.7	16.8	0.48	8	4.8
1210	88	1	1.516	1.41	2.48	128	4.8	92	2.3	18.3	0.54	6.3	3.3
1211	31	0	1.55	1.41	2.57	128	4.8	87	3.2	6.4	0.51	7	4.01
1212	72	0	1.62	1.42	2.22	128	5	97	5.7	56.8	4.7	7.1	4.14
1213	84	1	0.67	1.43	1.96	128	4.6	97	2.2	17.1	0.65	4.8	2.7
1214	80	0	1.08	1.43	2.95	128	4.8	94	5.1	29.1	1.05	8	2.88
1215	78	0	2.09	1.44	2.29	128	4.2	95	8.1	21.4	1.4	6.8	3.46
1216	92	1	1.283	1.46	2.34	128	4.6	93	3.3	17.8	0.52	6.8	4.1
1217	54	1	1.319	1.47	2.43	128	4.1	99	1.4	6.5	0.28	6.8	3.7
1218	82	1	2.089	1.47	2.99	128	3.3	94	4.6	20.4	0.72	6.7	4
1219	58	1	2.917	1.47	1.86	128	3.5	99	10.5	42.7	2.81	5.9	2.4
1220	85	1	0.903	1.48	2.21	128	4	94	5.2	13.7	0.57	5.6	3.1
1221	51	0	0.35	1.5	2.66	128	2.8	87	10.9	55.8	15.3	6.8	3.77
1222	82	1	1.73	1.52	2.79	128	4.3	93	8.7	16	0.87	6.4	3.8
1223	87	1	2.52	1.54	2.17	128	4.8	90	5.1	17.4	0.8	NA	NA
1224	86	1	2.6	1.56	2.49	128	3.7	92	5.3	14.1	0.5	7.1	3.99
1225	55	0	6.609	1.57	2.27	128	4.5	95	13.4	119.2	8.81	7.6	2.3
1226	71	1	0.94	1.61	2.36	128	5	89	6.5	35.6	1.2	7.4	3.78
1227	84	1	3.479	1.61	2.62	128	3.5	91	1.5	11.2	0.41	7.4	4.1
1228	88	1	2.018	1.68	3.16	128	4	98	3.3	17.6	0.64	7.5	2.6
1229	83	1	2.373	1.69	3.28	128	4.1	96	6	16.5	0.74	6.8	3.6
1230	72	0	2.392	1.71	3.38	128	4.5	94	9.2	31	1.84	6.9	4.3
1231	81	1	1.944	1.74	3.27	128	4.6	89	3.7	10.3	0.49	8	3.8
1232	31	1	0.031	1.91	3.34	128	3.5	98	6.3	12.6	0.8	NA	NA
1233	76	1	1.6	1.91	1.53	128	5.2	92	3.8	16.6	0.9	7.2	3.4
1234	71	0	1.019	1.93	2.57	128	3.7	96	4.7	15	1.03	5.8	3.1
1235	81	1	0.003	2.06	5.41	128	3.8	93	1.8	7.5	0.57	7.3	4.6
1236	49	1	0.003	2.62	5.71	128	2.5	96	NA	36.8	1.87	5.7	1.9
1237	66	0	108.266	0.12	1.54	129	5.3	97	6.3	12.5	NA	6.7	3.8
1238	79	0	68.628	0.15	1.12	129	4	94	3.6	10.2	0.58	6.6	4.6
1239	85	0	117.389	0.17	0.66	129	4.3	90	8.2	19.6	1.52	6.3	3.6
1240	67	0	51.842	0.23	0.73	129	4.9	96	6	14.8	0.76	6.6	3.1
1241	72	0	24.207	0.28	1.54	129	3.5	106	2.5	7.7	0.36	5.8	1.3
1242	40	1	0.66	0.45	1.59	129	3.7	107	NA	3.8	0.41	3.9	2
1243	72	1	0.365	0.48	1.06	129	5.1	104	19.9	123.4	2.54	6	3.2
1244	31	1	1.22	0.5	1.53	129	3.6	96	4.8	19.3	0.94	5.1	2.4
1245	76	0	4.55	0.51	1.18	129	4.3	95	1.9	9.6	0.64	5.7	2.5
1246	83	0	0.993	0.59	2.01	129	NA	NA	NA	NA	NA	NA	NA
1247	64	0	2.36	0.6	1.06	129	NA	NA	NA	NA	NA	NA	NA
1248	86	1	7.67	0.61	1	129	4.2	99	12.1	37.3	0.8	7.2	0.99
1249	44	0	2.777	0.62	2.03	129	5.8	97	9.7	188.2	15.72	4.5	2.5
1250	75	1	0.955	0.63	NA	129	5.1	97	NA	18.7	0.7	7.5	4.3
1251	68	0	3.12	0.63	1.32	129	4.7	96	13.9	68.1	1.92	6.2	3
1252	95	1	29.127	0.63	1.82	129	4.1	102	5	19.6	0.95	5.7	2.3
1253	63	1	0.497	0.66	1.08	129	2.9	106	2.4	24.6	NA	5.6	2.7
1254	35	1	1.957	0.66	2.28	129	3.3	103	5.6	4.7	0.53	4.5	2.6
1255	57	1	1.26	0.68	1	129	4.5	90	16.1	53.1	1.75	6.7	2.58
1256	74	1	3.407	0.68	1.99	129	3.8	96	NA	10.1	0.44	7.3	4.8
1257	80	0	20.807	0.68	NA	129	4.7	104	4.7	NA	1.52	7.2	4
1258	36	1	2.797	0.69	1.39	129	3.5	103	7.6	10.3	1.42	4.9	1.5
1259	53	0	8.854	0.69	1.52	129	4.2	100	3.7	8.3	0.71	5.1	2.7
1260	57	1	1.374	0.7	1.45	129	4.4	94	15.3	48.8	1.44	6.9	3
1261	57	0	1.682	0.71	2.22	129	4.6	91	4.5	19.5	0.95	6.9	3.8
1262	62	0	0.12	0.72	1	129	5.4	94	4	33	0.9	5.7	2.17
1263	78	0	1.991	0.72	2.28	129	4.7	101	3.5	18.1	0.72	3.6	2.1
1264	72	0	9.712	0.72	1.89	129	4.1	91	NA	12.9	0.48	6.4	2.5
1265	47	0	1.488	0.73	1.97	129	4.3	102	4.9	11.6	0.74	6.1	3.8
1266	83	0	2.083	0.74	1.36	129	4.3	96	8.1	56	1.18	7.7	2.9
1267	34	0	1.134	0.76	NA	129	3.5	97	NA	10.5	0.9	NA	NA
1268	54	1	2.238	0.76	1.6	129	2.8	81	6	37	0.42	6.6	3.2
1269	81	0	4.279	0.76	1.7	129	5.2	97	5.4	17.6	0.65	5.9	2.3
1270	65	1	1.14	0.77	1.99	129	4	98	3.5	6.1	0.77	6.1	2.81
1271	67	0	1.04	0.78	2.24	129	3.7	96	6.7	27	0.8	5	2.61
1272	82	0	6.14	0.78	1.38	129	4.8	105	2.9	74.9	5.3	7	3.1
1273	76	0	0.88	0.79	1.51	129	4.7	94	1.1	14.7	0.7	8	4.06
1274	76	1	2.46	0.79	1.07	129	4.4	94	3.4	13	0.5	7.5	2.69
1275	45	1	1.63	0.8	2.56	129	NA	NA	NA	NA	NA	NA	NA
1276	71	0	1.915	0.8	2.83	129	3.9	100	2.1	11.1	0.68	6.2	3.5
1277	77	0	2.323	0.8	1.6	129	4.5	95	4.2	19.9	0.51	9.6	2.1
1278	74	1	0.752	0.81	NA	129	5.3	98	5.9	36.7	0.86	6.1	3.7
1279	87	1	0.859	0.81	0.97	129	3.3	100	2.9	47.2	1.55	4.8	2.4
1280	85	1	0.87	0.81	1.63	129	6.3	103	7.6	52.5	2.12	5.3	3.1
1281	67	0	0.956	0.82	2.02	129	6.1	96	7.7	38.8	1.43	8.5	4.2
1282	86	1	1.743	0.82	1.95	129	3.3	101	3.4	8.1	0.37	5.3	2.5
1283	84	1	2.4	0.82	1.9	129	4.8	99	5.4	19.6	1.26	6.8	3.1
1284	76	0	3.524	0.82	2.73	129	4.4	103	5.2	15.7	0.7	10.1	3.7
1285	67	0	1.661	0.83	2.61	129	4.2	95	6.9	7.2	0.69	6.3	3.4
1286	76	0	2.65	0.83	1.61	129	4.5	96	3.1	19.7	0.78	6.3	3.19
1287	75	0	7.051	0.83	1.69	129	4.5	99	6.5	16.3	0.85	5.6	2.8
1288	69	0	0.545	0.84	1.8	129	3.8	100	6	18.9	0.75	6.8	3.4
1289	51	0	1.258	0.84	1.78	129	4.3	100	2.9	9.9	0.65	5.6	3.8
1290	66	1	2.25	0.84	1.05	129	4.8	94	4	12.9	0.88	6.3	2.49
1291	77	0	2.38	0.86	1.49	129	6	99	4.8	20.3	1.11	6.5	3.1
1292	81	0	3.577	0.86	2.64	129	4.4	96	3.4	11.9	0.61	7.5	4.7
1293	50	1	1.505	0.87	1.85	129	4.3	96	4.5	13.3	0.49	7.1	4.6
1294	50	0	1.608	0.87	2.73	129	4.8	97	3.3	6.4	0.71	4.7	2.4
1295	77	1	5.269	0.87	3.02	129	3.8	96	9.7	24.1	0.86	7.3	4.7
1296	78	0	0.31	0.88	1.94	129	3.5	96	4.8	23.9	1.28	7	3.6
1297	67	0	5.451	0.88	3.08	129	4.3	100	1.2	13.3	0.69	6.6	3.3
1298	34	0	0.243	0.89	1.92	129	4.4	119	26.7	77.6	5.95	5.4	3.2
1299	53	0	1.194	0.89	2.94	129	5.4	98	7.8	18.8	NA	7.4	4.4
1300	73	0	1.497	0.9	NA	129	NA	NA	NA	NA	NA	NA	NA
1301	85	1	1.831	0.9	2.07	129	4.1	93	1.6	13.4	0.41	7.7	4
1302	63	0	2.605	0.9	2.16	129	4.1	98	9.7	15.8	1.13	6	3.3
1303	70	0	0.596	0.91	2.68	129	4.5	102	4.1	17	0.83	6.3	4.1
1304	50	0	2.411	0.91	3.12	129	3.8	99	3.8	11.3	0.47	NA	NA
1305	65	1	4.788	0.91	2.95	129	4.4	103	1.4	20	0.37	6.9	3.7
1306	83	1	7.532	0.91	3.5	129	5.9	104	5.8	25.6	1.15	6.6	3.7
1307	63	1	0.102	0.92	2.39	129	4.2	102	4.8	24.1	0.89	5.3	2.6
1308	49	1	0.616	0.92	2.8	129	3.1	82	6.4	61.9	4.58	9	4.6
1309	89	1	3.326	0.92	1.48	129	3.8	95	2.7	24.8	0.49	6.1	2.6
1310	65	0	0.716	0.93	1.93	129	4.1	94	2.6	15.1	0.31	5.6	2.7
1311	88	1	0.955	0.93	1.82	129	4.5	100	3.3	11.6	0.63	6.6	3.4
1312	85	0	1.612	0.93	2.57	129	5	100	5.9	28.2	1.36	6.1	3
1313	63	0	1.98	0.93	1.24	129	4.1	98	7.6	20.2	1	4.9	2.01
1314	71	0	2.469	0.93	3.07	129	4.3	98	4.8	12.1	0.78	7.2	4.4
1315	78	1	1.3	0.94	3.07	129	5	97	5.5	20.6	0.82	7.1	4.5
1316	26	1	1.46	0.94	3.58	129	3.5	99	8.3	4.5	0.4	6.7	4.23
1317	84	1	2.97	0.94	2.19	129	4.7	95	3.3	15.1	0.61	6.9	4.05
1318	74	0	5.215	0.94	3.22	129	4.8	96	6.4	24.2	1.02	7.2	3.6
1319	64	0	6.176	0.94	2.21	129	5.2	95	4.5	11.7	0.96	6.7	2.4
1320	74	1	0.135	0.95	1.88	129	4.2	103	4.3	11.6	NA	5.5	2.7
1321	79	0	1.77	0.95	1.99	129	4.3	99	3.7	21.3	1.1	NA	NA
1322	39	0	2.32	0.95	1.55	129	2.6	85	5.6	13.1	0.69	7.6	3.71
1323	73	0	4.29	0.95	1.24	129	5.8	88	8	31.1	1.1	5.8	3.07
1324	67	0	0.19	0.96	1.99	129	5.7	91	7.8	26.6	1.48	6.5	3.8
1325	68	1	1.89	0.96	1.26	129	4.5	102	4.7	31.8	0.6	4.6	3.26
1326	66	0	0.725	0.97	2	129	2	72	9.2	9.4	0.77	6.8	3.7
1327	69	0	0.86	0.97	1.7	129	3.6	94	NA	24.1	0.78	5.3	2.5
1328	87	0	1.503	0.97	2.83	129	4.4	97	4.3	10.6	0.94	6.8	3.7
1329	63	0	2.796	0.97	2.58	129	5.6	100	NA	57.5	2.7	4.6	1.9
1330	62	0	6.77	0.97	1.29	129	5.1	97	14.5	40.8	NA	6.1	2.8
1331	65	0	0.968	0.98	3.05	129	4.7	91	2.3	6.8	0.46	6.8	4.6
1332	73	0	1.18	0.98	2.05	129	4.9	93	NA	9.5	0.83	6.9	2.89
1333	60	0	1.59	0.98	2.02	129	5.6	99	5	30.8	1.8	6.8	4.23
1334	64	1	2.919	0.98	3.29	129	3.4	92	5	15	0.43	8	4.5
1335	75	1	3.244	0.98	3.44	129	4.8	96	6	23	0.9	7.2	4
1336	35	0	0.58	0.99	1.47	129	3.5	97	6.8	12.7	0.7	6	3.59
1337	77	0	1.081	0.99	2.58	129	4.3	95	4.3	22	1.08	7.4	4
1338	62	1	1.62	0.99	1.77	129	4.2	90	1.7	10.5	0.3	6.2	2.95
1339	82	0	2.309	0.99	2.94	129	4.6	99	3.9	9	0.68	6.9	4
1340	80	0	0.55	1	2.44	129	3.9	111	5	27.2	0.8	6.5	3.44
1341	58	0	0.883	1	1.64	129	4.9	97	3.9	24.6	0.91	5.9	3.5
1342	70	0	0.93	1	1.3	129	6.6	104	6.6	79.7	4.2	7	3.69
1343	65	0	1.268	1	1.19	129	2.7	90	4.8	6.7	0.58	5.6	2.5
1344	78	1	2.036	1	2.01	129	4.6	98	2.5	13.9	0.43	5.5	3.1
1345	45	0	2.471	1	2.98	129	4.3	96	5.4	8.8	0.68	6.7	3
1346	81	1	5.83	1	1.29	129	4.2	96	7.8	45.4	1.29	7	2.98
1347	74	0	0.635	1.01	2.84	129	4.6	98	4.7	19.5	0.85	6.6	4.2
1348	54	0	0.78	1.01	2.1	129	4.6	89	6.9	11.5	NA	7	4.2
1349	80	1	1.22	1.01	1.89	129	5.1	98	4.2	76.9	3.05	8.1	4.18
1350	58	0	1.18	1.02	2.21	129	5.3	96	5	33.5	2.69	6	3.18
1351	65	0	1.58	1.02	2.17	129	4	93	1.3	12.2	0.5	5.6	2.77
1352	79	1	1.77	1.02	1.85	129	3.9	96	3.1	17.2	0.5	4.8	2.62
1353	83	0	3.121	1.02	2.5	129	4.7	100	11.3	66.6	3.1	7.6	2.8
1354	75	0	3.96	1.02	1.46	129	3.1	90	9	38	1.33	6	2.93
1355	72	0	6.938	1.02	2.59	129	4.9	96	NA	NA	NA	6.8	4.1
1356	95	1	0.589	1.04	1.63	129	3.5	97	NA	9.6	0.42	5.1	2
1357	54	0	1.12	1.04	1.96	129	3.9	105	6.7	22.3	1	5.4	2.95
1358	45	0	0.069	1.05	NA	129	4.3	84	16.5	74.5	11.14	5.1	3.6
1359	84	0	0.225	1.05	1.94	129	4.4	105	5.1	27.6	2.33	4.4	2.7
1360	63	0	0.231	1.05	NA	129	3.5	97	NA	13.1	0.79	7	4
1361	86	1	0.35	1.05	1.3	129	3.6	91	2.6	26.2	0.72	7.2	4.51
1362	81	0	0.86	1.05	1.79	129	4.3	94	4.9	17.3	1.37	6	3
1363	69	0	1.02	1.05	2.13	129	4.7	101	9	19.7	0.79	5.5	2.8
1364	85	1	3.345	1.05	3.28	129	3.7	103	10.8	46.5	0.78	5.5	3.1
1365	65	1	3.605	1.05	2.57	129	3.8	99	2.9	17.8	0.56	5.5	1.7
1366	84	1	3.675	1.05	2.23	129	4.3	93	5.5	18.5	0.61	6.2	3.5
1367	88	1	0.61	1.06	1	129	3.5	92	8.9	52.1	1.36	5.8	2.44
1368	77	0	0.799	1.06	1.7	129	4.7	97	2	15.1	NA	5	2
1369	48	0	0.843	1.06	2.62	129	4.4	97	7.6	19.7	0.93	6.5	3.9
1370	73	0	2.887	1.06	2.2	129	5.1	100	6.5	41.5	4.62	8.1	2.2
1371	70	1	3.18	1.06	1.15	129	4.1	109	11.1	68.6	1.6	4.8	3.02
1372	85	1	1.22	1.07	1.17	129	4.1	96	4.9	38.3	0.6	5.5	2.03
1373	76	0	2.115	1.07	3.01	129	3.1	94	0.7	10.7	0.3	5	2.7
1374	73	0	1.367	1.08	1.87	129	3.9	98	3.2	26.4	0.94	5.5	2.9
1375	81	0	9.06	1.08	1.94	129	4.8	95	5.7	19.2	0.7	6.4	3.69
1376	90	1	1.483	1.09	0.98	129	3.9	98	4.1	21.4	0.61	6.3	2.8
1377	76	0	6.244	1.09	1.99	129	4.2	99	6.7	21.5	0.89	9.4	2.9
1378	89	0	6.729	1.09	2.3	129	4.2	95	6.1	45.9	3.71	5.8	3.3
1379	88	0	0.164	1.1	1.81	129	5.5	107	8.6	44.5	4.25	5.9	3.2
1380	84	1	1.53	1.1	1.69	129	4.3	95	1.7	7.5	0.3	5.3	2.32
1381	91	0	2.23	1.1	1.63	129	5.1	93	5.1	18.9	1	6.4	3.51
1382	88	0	0.836	1.11	1.69	129	3.6	100	5.7	22.7	0.98	6	2.7
1383	34	1	1.233	1.11	NA	129	3.4	95	3.2	7.2	0.37	7.6	4.5
1384	81	0	1.499	1.11	2.43	129	3.8	103	5.5	19.3	0.77	6.4	3
1385	19	0	1.557	1.11	2.35	129	4.7	92	4.3	14.2	0.56	6.6	4.4
1386	28	0	1.78	1.11	2.09	129	4.3	89	5.6	17.4	0.9	7.7	4.48
1387	39	0	0.386	1.12	NA	129	3.1	93	4.9	17.8	1.38	7	4.2
1388	79	1	0.65	1.13	1	129	3.3	87	2	14.8	0.5	7.1	3.64
1389	66	1	1.15	1.13	2.04	129	3.4	103	1.4	14.3	0.4	5.9	2.73
1390	83	0	1.45	1.13	2.24	129	4.3	96	2.8	7.8	0.6	7.1	3.49
1391	64	0	0.359	1.14	2.53	129	4.3	102	7.9	33.6	0.87	7.8	4.6
1392	70	0	1.015	1.14	NA	129	4.8	98	6.5	23.6	1	7.4	4.1
1393	69	0	2.707	1.14	3.46	129	4.8	97	6.5	20.8	1.23	7.3	5
1394	75	1	2.853	1.14	1.48	129	4.9	98	12	61.8	4.27	6.1	2.7
1395	97	0	16.494	1.14	2.02	129	5.3	94	4.9	22.1	0.91	6.3	3.4
1396	73	0	1.04	1.15	2.53	129	3.7	94	3.5	5.9	0.76	6.4	4.07
1397	61	0	1.16	1.15	2.03	129	3.6	85	12.4	91.6	3.08	7.5	4.27
1398	60	0	1.583	1.15	NA	129	4.3	94	1.8	11.6	0.38	7.1	2.8
1399	75	1	3.91	1.15	1.46	129	4.2	101	5.3	14.5	1.26	NA	NA
1400	54	0	1.75	1.16	2.71	129	5.4	93	3.6	24.7	0.7	7.7	4.41
1401	56	0	0.514	1.17	2.56	129	5.7	97	5.3	21.3	0.81	7.2	4.2
1402	74	1	0.78	1.17	2.46	129	4.4	91	2.9	18	0.57	7.1	4.66
1403	61	1	0.98	1.17	1.98	129	3.1	90	6.1	41.4	10.2	5.6	2.67
1404	65	0	1.08	1.17	1.37	129	4.5	92	6.7	25	0.59	6.6	3.76
1405	83	0	1.235	1.17	2.64	129	4.6	96	4.1	12	0.77	6	3
1406	80	0	2.44	1.17	1.4	129	4.8	95	3.6	14.2	0.6	5.9	2.6
1407	72	0	2.615	1.17	2.28	129	4	95	4.2	13.2	0.59	5.5	3
1408	52	0	0.288	1.18	3.4	129	4.1	101	NA	9.6	0.76	NA	NA
1409	61	1	0.328	1.18	2.53	129	3.8	108	16.2	33.8	0.59	6.8	3.5
1410	86	0	1.978	1.18	2.1	129	5	92	5.2	11.4	0.83	7.9	4.7
1411	90	1	2.11	1.18	2.22	129	5.1	96	6.2	21.1	0.99	5.9	3.8
1412	23	0	2.366	1.18	3.72	129	2.8	79	8.6	26.2	1.15	9.3	4.8
1413	64	0	0.25	1.2	1.97	129	5.2	88	3.8	25.1	0.6	6.6	3.66
1414	89	1	0.579	1.2	NA	129	4.9	100	NA	23.2	0.71	5.8	3.3
1415	82	1	1.2	1.2	1	129	4.2	97	10.4	46.3	1.7	5.4	2.58
1416	79	0	1.33	1.2	2.71	129	NA	NA	NA	NA	NA	NA	NA
1417	81	0	1.857	1.2	2.42	129	4.7	90	4.2	15.3	0.84	7	4.2
1418	73	1	3.176	1.2	2.42	129	4.4	99	4.7	30.3	0.54	5.5	2.8
1419	80	0	7.855	1.2	1.64	129	4.2	93	NA	27	0.86	8.1	3.2
1420	35	0	0.09	1.21	1.47	129	6.5	119	24.4	99.3	5.5	7	4.07
1421	83	1	1.18	1.21	1.28	129	4.3	97	7.7	54.6	3.1	5.9	2.81
1422	69	0	1.4	1.21	2.82	129	4.7	92	4.3	32.8	1.59	6.3	4.22
1423	74	1	2.1	1.21	2.62	129	4.8	90	3.9	19	0.64	7.4	4.6
1424	82	0	3.97	1.21	2.34	129	4.1	90	2.6	6.2	0.68	5.2	3.31
1425	79	1	0.63	1.22	1.38	129	4.4	96	7.2	20.4	0.6	6.2	3.94
1426	86	0	0.651	1.23	1.73	129	5.1	97	5	25.9	NA	8.1	3.3
1427	86	0	1.49	1.23	1.95	129	4.5	96	3.1	13.1	0.6	5.2	3.01
1428	28	0	1.719	1.23	2.31	129	3.5	99	NA	18	0.93	7.1	3.5
1429	86	0	2.412	1.23	2.2	129	4.3	99	6.5	28	1.26	6.9	4.1
1430	84	1	3.681	1.23	2.37	129	4	96	3.5	12.3	0.6	6.9	3.2
1431	53	0	6.84	1.23	2.42	129	4.7	97	2.9	16.8	0.64	7.2	3.84
1432	76	0	0.531	1.24	2.18	129	NA	NA	NA	NA	NA	NA	NA
1433	77	0	0.69	1.24	3.5	129	4.5	103	5.3	19.7	1.09	6.1	2.8
1434	85	0	0.73	1.24	2.51	129	3.4	94	3.7	14.3	0.53	5.8	3.61
1435	83	0	2.91	1.24	2.01	129	3.9	94	2	23.1	0.6	6.8	3.52
1436	76	0	0.304	1.25	2.52	129	2.7	108	NA	36.5	2.68	5.6	3.2
1437	72	0	0.306	1.25	2.19	129	4.4	92	NA	21.5	1.25	6.6	4.1
1438	68	1	0.32	1.25	1.04	129	3.1	97	4.3	9.9	0.6	5.8	2.64
1439	87	0	0.338	1.25	2	129	4.1	107	5.5	20.8	1.02	5.7	3.5
1440	53	1	0.607	1.25	2.39	129	4.5	92	4.9	13.4	0.7	6	3.1
1441	84	0	1.084	1.25	2.41	129	4.4	94	3	7.8	0.5	5	NA
1442	24	0	1.45	1.25	2.59	129	4.4	103	4.5	6.6	0.6	6.5	3.61
1443	97	1	1.625	1.25	1.97	129	3.2	93	1.3	6.1	0.45	5.3	2.6
1444	42	0	1.77	1.25	1.68	129	4.7	92	3.9	19.3	0.8	6.6	4.33
1445	25	0	1.25	1.26	2.08	129	4.6	97	4.8	22.3	0.9	8.7	5.55
1446	82	0	4.06	1.26	2.75	129	4.5	95	5.4	17.5	0.57	8.6	3.63
1447	76	1	13.3	1.26	2.04	129	4.6	90	4.2	43	1.19	7.3	3.2
1448	82	1	0.42	1.27	1.13	129	3.4	89	4.4	33.8	0.59	5.9	2.38
1449	68	0	0.634	1.27	3.13	129	5	92	3.5	17	0.79	6.7	4.2
1450	73	0	1.806	1.27	NA	129	4.8	96	7.3	46	2.03	8.2	4.3
1451	71	1	1.83	1.27	1.84	129	5.3	97	6	35.2	0.93	7.3	2.57
1452	75	0	2.76	1.27	2.24	129	4.1	96	3.5	11.7	0.69	6.2	3.21
1453	81	1	0.39	1.28	1.49	129	4.2	90	3.7	12.5	0.75	6.2	2.75
1454	80	1	0.73	1.28	2.74	129	4.6	91	3	10.4	0.5	7.5	4.42
1455	85	0	2.308	1.28	4.21	129	4.2	94	5.8	10.1	0.73	7.1	4.4
1456	58	0	4.58	1.28	NA	129	4.4	95	3.3	6.7	0.52	6.7	2.9
1457	85	1	5.75	1.28	1.98	129	4	93	2.4	8.7	0.6	6.9	3.85
1458	74	1	0.415	1.29	3.28	129	4.1	87	3.4	9.6	0.51	8.2	4.8
1459	79	1	0.499	1.29	2.44	129	4.1	100	5.7	26.4	0.75	6.4	3.4
1460	77	0	3.46	1.29	1.68	129	4.3	91	11.5	70	1.78	7	2.84
1461	31	1	3.97	1.29	1.73	129	4.6	96	4.9	33.4	0.54	4.6	2.84
1462	82	1	0.337	1.31	1.72	129	4.6	90	10.6	57.9	1.89	NA	NA
1463	63	1	0.69	1.31	3.47	129	3.9	92	2	4.4	0.4	7.2	4.51
1464	87	0	0.865	1.31	2.57	129	4.4	95	NA	16.3	0.73	6.4	3.6
1465	71	1	1.31	1.31	2.52	129	4.9	95	2.4	14.3	0.4	6.9	3.9
1466	87	0	1.952	1.31	2.95	129	4.3	99	3.5	21.9	0.99	6.6	2.8
1467	73	0	2.269	1.31	2.6	129	4.9	98	2.9	9.3	0.51	4.7	2.3
1468	62	1	2.307	1.31	NA	129	5	99	NA	3.2	0.54	6.6	2.9
1469	81	0	1.7	1.32	1	129	4.5	96	9.7	23.6	1.6	6.2	2.89
1470	51	0	2.546	1.32	2.36	129	4.3	91	9.5	8.2	0.9	7.9	3.9
1471	66	0	1.607	1.33	3.49	129	3.2	99	4.2	23.5	0.56	NA	NA
1472	66	0	1.23	1.34	NA	129	4	91	7.4	38.6	1.8	7	4.43
1473	65	0	1.29	1.34	2.51	129	3.9	93	7	45.8	4.9	6.9	4.13
1474	76	0	1.37	1.34	1	129	4.3	96	3.5	11.3	1	5.7	1.87
1475	50	0	0.46	1.35	3.24	129	4.3	92	5.1	14	0.6	7.4	4.19
1476	77	0	1.265	1.35	3.07	129	4.7	94	3.5	20.5	NA	7.7	4.6
1477	83	1	1.518	1.35	2.97	129	4.1	101	6.5	24.5	0.52	5.6	3.2
1478	81	1	1.78	1.35	3.26	129	4	91	3.4	9.9	0.6	6.7	4.06
1479	83	0	2.107	1.35	2.29	129	3.7	100	NA	11.3	0.65	7.2	3.2
1480	64	0	1.26	1.37	NA	129	4.8	92	8.7	33.2	1.3	7.5	4.45
1481	85	1	1.865	1.37	3.22	129	NA	NA	NA	12.5	0.41	7.6	4
1482	77	0	3.34	1.37	1.82	129	4.1	95	2.6	19.1	0.5	7.3	2.52
1483	77	0	10.927	1.37	2.8	129	3.8	95	9.4	28.1	1.36	6.9	4.1
1484	80	1	1.337	1.38	3.4	129	4.2	95	3.7	19.5	0.76	7.3	4.4
1485	75	1	1.542	1.38	3.19	129	3.9	96	2.4	9.1	0.47	8.6	3.3
1486	73	1	6.735	1.38	2.13	129	5	95	5.3	22.2	0.65	6.3	1.9
1487	65	1	1.06	1.4	1.85	129	3	100	2.2	7.8	0.48	4.8	2.7
1488	81	1	1.21	1.41	2.65	129	4.7	99	NA	26	1.4	7.7	4.61
1489	70	1	0.05	1.47	1.79	129	4.2	95	4.9	9.3	0.3	5.7	2.43
1490	79	1	2.36	1.48	2.28	129	4.4	95	11.1	43.9	2.1	6.6	3.96
1491	69	0	3.187	1.49	1.85	129	5.1	91	NA	29	0.81	NA	NA
1492	83	1	0.136	1.5	2	129	4.7	96	5.7	42.9	0.89	4.7	3
1493	39	1	3.04	1.52	2.31	129	1.9	81	5.1	14.2	0.99	7.4	4.77
1494	82	0	0.913	1.54	2.42	129	4.5	97	3.2	12.6	0.6	6.7	3.5
1495	67	0	1.41	1.54	2.14	129	4.6	96	NA	9.5	1	5.7	2.82
1496	69	1	0.03	1.59	1.3	129	3	91	3.3	21.8	0.35	4.8	2.51
1497	49	0	3.16	1.59	2.61	129	3.8	90	4.5	9.3	0.53	6.7	3.39
1498	95	1	3.853	1.6	2.13	129	5.5	99	7	67.5	0.84	5.2	2.4
1499	71	0	3.115	1.61	3	129	3.2	92	11.8	35	1.55	7.7	3.9
1500	48	0	1.73	1.62	NA	129	4.3	88	2.3	11.1	0.5	8.3	3.06
1501	58	1	1.869	1.62	3.27	129	4.1	97	NA	12.1	0.32	6.8	3.3
1502	81	1	2.699	1.62	2.21	129	5.3	96	5.6	48	1.26	6.7	3
1503	67	0	2.65	1.63	2.21	129	4.7	102	12.7	69.5	4.5	12.7	2.61
1504	90	1	2.33	1.65	2.55	129	3.6	94	2.8	11.4	0.6	7.1	4.11
1505	78	1	2.62	1.67	1.73	129	2.7	85	11.6	49.7	2.1	7.7	3.29
1506	79	1	1.199	1.69	NA	129	3.7	93	NA	13.9	0.41	6.5	3.3
1507	81	1	1.05	1.73	1.74	129	2.1	78	8.8	25.7	1.02	6.9	3.65
1508	79	1	1.214	1.75	2.14	129	4.1	96	4.7	143.8	4.41	4.9	2.1
1509	74	0	0.246	1.79	1.32	129	4	100	8.6	50.1	1.58	5.9	3
1510	74	1	0.571	1.81	3.56	129	4.2	95	5.7	14.9	1.05	7.4	2
1511	69	1	0.76	2.22	1.84	129	4.3	90	7	30.3	1.4	7.2	3.02
1512	59	1	0.01	4.78	7.84	129	4.9	93	9	73.2	3.2	5	2.34
1513	72	0	65.794	0.05	0.39	130	5.7	84	12.1	44.9	2.06	8.7	4.4
1514	70	0	20.114	0.19	1.34	130	4	97	NA	20.2	0.43	5.4	2.6
1515	66	0	40.284	0.21	1	130	3.6	101	7.4	15.8	1.42	6.8	3.7
1516	46	0	4.349	0.23	0.57	130	8.6	94	14.1	77.9	8.23	4.5	1.7
1517	89	0	69.434	0.31	0.7	130	4.5	98	NA	NA	NA	NA	NA
1518	89	1	32.631	0.38	1.69	130	7.8	108	11.4	150.3	8.55	6.5	2.9
1519	54	0	11.166	0.4	1.7	130	4.4	98	NA	13	0.49	4.5	2.1
1520	71	0	4.822	0.42	1.55	130	4.7	95	6.3	61.6	1.72	5.3	2
1521	69	0	2.211	0.46	1.74	130	3.9	98	NA	17.2	0.69	6	2.8
1522	72	0	41.143	0.47	2.15	130	NA	NA	NA	NA	NA	NA	NA
1523	73	0	26.767	0.49	1.92	130	4.6	98	3.4	12.5	0.67	4.5	2.3
1524	50	0	1.321	0.51	NA	130	4.1	99	8.6	73.9	4.94	5.9	1.9
1525	85	1	1.619	0.52	0.78	130	5.1	115	NA	75.2	0.92	5.7	1.8
1526	52	0	2.36	0.55	2.31	130	4.9	96	1.7	6.5	0.58	7.6	4.58
1527	31	1	1.228	0.57	1.92	130	3.9	100	2.4	9.5	0.62	7.5	4.6
1528	87	0	2.491	0.58	1.6	130	4.2	94	9.8	47.7	1.81	5.3	2.7
1529	81	1	5.692	0.58	2.05	130	5.8	99	5.3	28	2.16	6.6	3.8
1530	60	0	0.83	0.59	1	130	4.1	98	7.1	48.4	1.9	4.1	1.09
1531	73	1	0.793	0.6	0.46	130	4.2	104	8.2	61.7	2.65	4.2	1.8
1532	68	1	3.03	0.6	2.49	130	4.3	100	7.3	17.1	0.9	5.3	3.2
1533	67	0	30.52	0.6	1	130	5	102	3	27.3	0.75	5.8	2.28
1534	56	0	1.965	0.61	1.45	130	5.1	102	2.1	9.4	0.48	5.1	2.2
1535	81	0	1.719	0.63	2.13	130	3.9	105	3.2	27.4	1.62	6	2.7
1536	72	0	24.58	0.64	3.15	130	4.9	97	4.9	21.9	0.9	6.5	4.32
1537	64	0	4.39	0.65	1	130	4.3	102	1.8	12.9	0.6	4.7	2.02
1538	68	0	95.7	0.66	NA	130	4.1	91	2.6	41.5	11.65	6.1	2.49
1539	82	1	0.546	0.69	2.12	130	4.5	101	8.2	42.4	2.18	5.1	2.7
1540	51	0	2.999	0.7	2.52	130	NA	NA	NA	NA	NA	NA	NA
1541	50	0	1.19	0.71	1.18	130	4.1	94	3.1	19.8	0.7	4.9	1.98
1542	74	1	1.294	0.71	NA	130	3.6	102	NA	9	0.29	6.3	3
1543	82	1	2.043	0.71	2.77	130	4.5	103	6.1	19	0.73	6.4	3.1
1544	91	1	4.671	0.71	1.67	130	4.2	104	NA	51.3	1.07	5.1	3
1545	55	0	1.732	0.72	0.92	130	5.7	96	17.6	101.6	6.67	6.8	4.1
1546	34	1	0.222	0.73	NA	130	NA	NA	NA	NA	NA	NA	NA
1547	56	0	0.66	0.73	1.31	130	9.5	110	9.9	120.3	5.9	7.2	2.69
1548	92	1	0.697	0.73	NA	130	4.4	98	NA	14.4	0.56	6.5	3.9
1549	34	0	1.11	0.74	1.44	130	4.8	96	3.7	20.1	1.18	7.6	4.95
1550	46	0	1.798	0.74	1.29	130	3.6	93	3.4	22	0.82	NA	NA
1551	83	1	1.028	0.75	2.58	130	4.3	100	2.8	20.9	0.61	6.9	3.9
1552	77	0	1.17	0.75	1.87	130	3.9	97	NA	19.4	1.29	6	3.4
1553	79	0	1.392	0.76	2.38	130	4	106	5.3	16.7	0.86	5.4	3.1
1554	73	0	1.862	0.76	2.26	130	4.1	101	2.3	10.5	0.46	5.2	2.8
1555	37	0	1.121	0.77	2.01	130	4.4	98	3.8	14.2	1.01	5.8	3.7
1556	87	0	1.724	0.77	1.69	130	4.6	91	NA	7.4	0.37	5.7	2.7
1557	73	0	6.14	0.77	2.29	130	4	106	NA	30.7	1.62	4.4	2.4
1558	78	0	4.287	0.78	2.46	130	4	96	8.3	20.3	0.83	5.7	2.4
1559	90	1	2.219	0.79	2.15	130	4	103	3.2	12.2	0.56	6.1	3.9
1560	72	1	2.746	0.79	1.46	130	NA	NA	NA	NA	NA	NA	NA
1561	38	0	1.02	0.8	2.04	130	4	94	2.8	17.3	1.04	7.3	4.33
1562	74	0	2.05	0.8	1.4	130	3.1	92	7.7	29.2	5.2	5.2	1.79
1563	82	0	7.606	0.8	2.7	130	6.1	98	NA	30.2	0.76	6.5	3.1
1564	64	1	1.55	0.81	1.81	130	4.1	95	2.9	13.1	0.6	6.2	3.14
1565	46	1	0.365	0.82	2.57	130	3.7	102	4.8	8.7	0.56	5.9	3.6
1566	75	0	1.717	0.83	1.9	130	5.3	100	9.2	52.3	1.45	6.5	3.2
1567	84	1	14.51	0.83	2.49	130	7.9	107	6.6	96.5	2.3	6.6	4.02
1568	73	1	1.01	0.84	1.9	130	3.4	100	6.4	17.8	0.87	5.9	2.6
1569	90	0	1.089	0.84	1.52	130	4.8	92	10.2	64.3	3	6	3
1570	37	1	1.268	0.84	2.39	130	3.8	105	7.4	42.8	2.81	5.7	3.1
1571	80	0	1.483	0.84	2.94	130	4.8	95	4.6	16.5	0.91	7.4	4.4
1572	43	0	1.577	0.84	2.04	130	3.5	97	6.3	10.3	0.93	6.9	3.4
1573	66	0	1.272	0.85	1.79	130	3.8	104	4.6	13.3	0.49	5.3	1.8
1574	86	1	1.424	0.85	2.13	130	4.6	100	9	63.1	6.71	6	3
1575	35	0	1.591	0.85	1.93	130	4.1	93	2.9	13.5	0.89	6.1	3.4
1576	70	1	13.82	0.85	1.07	130	5.1	101	NA	NA	NA	NA	NA
1577	75	0	0.16	0.86	2.94	130	3.7	99	NA	20.7	0.57	6.2	2
1578	67	0	0.225	0.86	1.85	130	3.2	103	4.7	15.3	0.58	5.3	2.7
1579	68	0	1.215	0.86	NA	130	3.7	101	NA	15	0.65	5.7	3.3
1580	89	1	1.353	0.86	1.52	130	3.3	101	3.4	14.9	0.5	6.1	3.1
1581	80	0	1.403	0.86	2.52	130	4	102	6	19.1	0.72	5.6	2.8
1582	55	0	2.36	0.86	1.63	130	5.4	91	5.4	22.9	1.03	6.6	4.01
1583	55	1	2.469	0.86	1.82	130	4.8	94	6.2	28.4	0.93	9	4.6
1584	77	1	3.226	0.86	1.02	130	4.5	99	6.6	40.7	0.82	5.4	2.7
1585	80	1	3.52	0.86	3.12	130	5.1	99	3.3	18.6	0.61	6.5	4.2
1586	86	0	1.481	0.87	1.97	130	4.3	97	3.9	18.1	0.82	6.6	4.2
1587	60	0	2.3	0.87	2.07	130	4.5	99	7.6	37.7	1.08	5.8	3.1
1588	83	0	2.75	0.87	1.75	130	5	96	5.8	61.5	1.38	6.2	3.32
1589	83	0	3.576	0.87	2.73	130	5.7	98	5.4	44.4	7.41	5.2	2.9
1590	73	0	1.86	0.88	2.65	130	4.4	96	4.5	15.2	0.8	7.1	3.94
1591	28	1	2.135	0.88	1.73	130	3.8	96	7.5	29.9	2.43	6.3	3.1
1592	61	1	3.688	0.88	2.52	130	3.9	99	4.7	14.1	0.55	6.1	4.2
1593	74	1	8.06	0.88	1.62	130	5	102	6.1	24.2	0.9	4.5	1.73
1594	78	0	13.03	0.88	2.53	130	4.9	98	5.1	17.7	1	7.8	4.43
1595	84	0	0.66	0.89	1.63	130	3	93	3.5	20.6	0.77	6	3.73
1596	81	1	1.301	0.89	NA	130	3.5	103	2.1	11.4	0.5	6.2	2.5
1597	94	0	1.372	0.89	2.91	130	4.1	98	4.7	19.5	1.31	6.2	3.6
1598	70	1	1.817	0.89	2.67	130	4.1	95	6	17.2	1.02	7.3	3.7
1599	87	1	1.84	0.89	1.82	130	3.5	94	1.1	7.1	0.4	5.5	2.82
1600	82	0	0.603	0.9	2.4	130	4.2	98	NA	9.6	0.57	6.6	3.8
1601	65	1	0.703	0.9	1.82	130	4	95	NA	10.9	0.37	NA	NA
1602	74	0	1.527	0.9	2.43	130	4.5	95	1.9	18.9	0.73	6.1	2.6
1603	40	0	1.55	0.9	1.82	130	3.8	94	7.4	58.8	1.4	6.7	4.33
1604	61	1	2.575	0.9	1.62	130	6.8	100	12.5	143.1	2.03	6	2.7
1605	71	0	4.833	0.9	NA	130	4.9	98	NA	16.1	0.33	5.5	2.5
1606	74	0	5.312	0.9	1.49	130	5.4	104	8.2	9.6	1.6	5	1.9
1607	86	0	0.727	0.91	2.55	130	5	98	6.5	39.7	1.63	7	3.6
1608	55	0	3.47	0.91	3.01	130	3.9	91	4.3	6.3	0.6	7.5	4.57
1609	90	0	0.757	0.92	1.46	130	4.8	102	NA	63.3	2.01	5.9	2.9
1610	58	0	0.9	0.92	1.94	130	6.2	104	6.7	22.9	1.29	6.7	3.87
1611	63	1	0.954	0.92	2.11	130	5.5	101	9.7	55.8	1.41	6.1	3
1612	95	1	1.16	0.92	1	130	3.8	91	6.2	29	0.91	5.3	2.07
1613	71	0	1.368	0.92	3.59	130	5.9	101	5.9	41.2	2.83	8	4.6
1614	85	0	2.393	0.92	2.88	130	4	96	4	15.2	0.66	7.3	3.7
1615	85	1	8.86	0.92	1.98	130	6.8	101	6.6	37.7	1.5	6.9	3.71
1616	78	0	1.404	0.93	NA	130	4	99	5.4	16.7	1	6	2.7
1617	77	1	1.869	0.93	1.91	130	3.8	97	4.4	12.6	0.77	5.9	3.3
1618	80	0	4.97	0.93	1	130	4	96	5.1	33.6	1	4.7	1.9
1619	74	0	5.593	0.93	2.97	130	4.4	97	4.4	22.3	1.34	7.6	3.6
1620	65	0	0.31	0.94	2.69	130	4.4	94	1	13.7	0.78	6.8	4.21
1621	86	1	0.429	0.94	2.24	130	3.6	95	6.6	19.8	1.01	6.6	3.5
1622	100	1	1.391	0.94	NA	130	4.6	98	4.2	26.5	0.92	6.5	2.5
1623	75	0	0.143	0.95	1.91	130	4.1	94	2.4	18.4	0.69	5.6	1.9
1624	79	1	0.625	0.95	1.81	130	3.4	98	13.7	55.6	1.92	6.8	3.6
1625	89	1	0.827	0.95	2.11	130	5.1	103	NA	24.3	0.98	5.6	3.3
1626	62	0	0.976	0.95	2.41	130	5.1	101	4.3	13.7	0.85	6.6	2.8
1627	85	1	0.984	0.95	3.13	130	4	99	3.6	20.4	0.67	6.8	3.7
1628	88	1	1.182	0.95	2.39	130	4.7	96	6	47.1	1.54	6.6	3.4
1629	18	1	1.443	0.95	3.06	130	4	103	8	7.3	0.46	6.8	4.1
1630	89	1	2.586	0.95	2.45	130	5.6	106	NA	40	1.25	5.5	2.1
1631	77	0	3.15	0.95	1.6	130	3.3	97	2.5	15.8	0.5	5.1	2.38
1632	82	0	0.735	0.96	0.77	130	4.6	92	10.4	56.5	1.67	9.6	2.9
1633	47	0	0.764	0.96	3.49	130	3.6	100	7.2	9.9	0.92	6.1	3.6
1634	82	1	1.343	0.96	3.14	130	3.8	106	7.9	11.3	0.69	12.5	2.9
1635	84	1	3.443	0.96	2.72	130	3.2	96	4.1	11.2	0.78	6.4	2.9
1636	79	1	3.882	0.96	2.9	130	4.2	100	4.3	12.2	0.78	7	4.4
1637	89	1	6.45	0.96	2.69	130	4.3	96	3	10.4	0.39	6.7	3.8
1638	69	0	0.33	0.97	1.52	130	3.9	97	3.9	20	0.6	5.7	3.28
1639	53	0	0.775	0.97	2.67	130	3.9	104	6.5	9	0.59	6.2	3
1640	74	1	0.934	0.97	1.62	130	NA	NA	NA	NA	NA	NA	NA
1641	71	0	1.604	0.97	1.13	130	4	103	3.1	11	0.74	4.7	1.9
1642	71	0	2.937	0.97	2.8	130	4.1	103	6	21.5	0.74	6.4	3.4
1643	54	1	0.45	0.98	1.86	130	4.3	94	2.6	14.3	0.42	6.3	3.45
1644	83	1	0.462	0.98	2.77	130	4.7	96	NA	9.1	0.64	7.4	4.4
1645	72	0	1.17	0.98	2.58	130	4.8	93	7.3	18	0.78	7.3	4.03
1646	78	0	1.41	0.98	1.31	130	4	96	5	9.5	0.9	5.1	3
1647	72	0	1.57	0.98	1.75	130	4.9	96	8	28.1	1.36	6.2	2.33
1648	67	1	2.618	0.98	NA	130	5	102	8.5	84.3	6.19	6.1	3.3
1649	76	0	3.88	0.98	1.72	130	4.5	101	6.7	17.9	0.9	9	2.23
1650	76	0	4.294	0.98	3.55	130	5	96	NA	18.2	0.75	NA	NA
1651	59	0	0.53	0.99	1.06	130	3.1	91	4.4	11.9	0.53	5.7	2.71
1652	23	0	1.06	0.99	1.29	130	4.4	95	4	17.9	0.91	7.2	3.9
1653	78	0	1.288	0.99	2.7	130	4.2	103	7.2	18.9	1.2	5.4	3
1654	47	1	1.733	0.99	NA	130	4.6	93	7	11.5	0.47	7.8	4.2
1655	77	0	1.863	0.99	3.88	130	4.7	96	2.5	14.2	0.65	8.6	3.7
1656	81	1	1.919	0.99	2.94	130	5.2	102	11.4	39	1.28	5.8	3.1
1657	57	0	0.55	1	2.59	130	4.4	105	NA	35.8	6.4	NA	NA
1658	75	0	0.58	1	1.12	130	5.4	99	5.3	41.7	0.99	7	3.51
1659	75	0	0.78	1	1.68	130	3.9	108	5.5	19.2	0.8	4.3	2.73
1660	69	0	0.842	1	2.7	130	4.5	99	5.6	9.5	0.61	6.9	4.4
1661	74	0	0.85	1	1.32	130	3.5	104	4.8	15.8	0.8	4.8	2.97
1662	66	0	0.866	1	NA	130	4.7	94	3.2	12.4	0.47	7.4	3.7
1663	81	0	1.194	1	2.58	130	6.9	99	7.9	24.6	2.21	4.8	2.9
1664	81	0	2.027	1	1.81	130	4.1	92	NA	10.3	0.45	8	3.7
1665	71	0	8.93	1	2.02	130	NA	NA	NA	NA	NA	NA	NA
1666	77	1	1.206	1.01	3.2	130	4.5	98	8.9	18.8	1.3	7.4	3.8
1667	66	0	1.695	1.01	2.01	130	4	95	1.9	11.4	0.54	5.7	2.6
1668	46	0	0.37	1.02	2.09	130	4.4	100	NA	16.3	1	5.7	3.43
1669	54	0	0.561	1.02	1.77	130	3.3	98	14.7	50	2.9	5.6	2.9
1670	73	1	0.894	1.02	2.52	130	4.5	95	2.6	9.8	0.62	6.5	4.2
1671	82	0	1.77	1.02	1.14	130	4.4	95	3.5	38.7	0.84	6.3	2.13
1672	85	1	2.959	1.02	2.95	130	4	100	5.2	19	0.65	5.6	3.7
1673	78	0	0.145	1.03	1.67	130	4.2	104	NA	31.2	0.78	6	2.5
1674	69	0	0.727	1.03	2.69	130	5.3	94	4.8	17.7	0.68	6.8	4.4
1675	63	0	1.01	1.03	2.05	130	4.8	95	3.4	19.2	0.6	6.9	4.44
1676	71	0	1.126	1.03	2.95	130	3.8	98	4.7	11.4	0.8	7.8	3.9
1677	59	0	1.631	1.03	2.97	130	4.3	102	4.2	14.7	0.74	7.4	4.5
1678	40	0	1.82	1.03	1.62	130	3.3	95	4.6	4.5	0.3	6.3	3.01
1679	84	0	4.65	1.03	2.29	130	3.9	99	4	18.9	1.02	6.4	3.27
1680	28	0	1.02	1.04	1.17	130	5.3	94	10.4	40.3	1.8	7.9	4.45
1681	87	1	1.047	1.04	1.61	130	NA	NA	NA	NA	NA	NA	NA
1682	70	0	1.086	1.04	1.44	130	2.9	92	1.5	7.3	0.65	6.6	2.5
1683	72	0	1.14	1.04	2.01	130	4.5	91	2.6	27	1.48	6.8	4.14
1684	80	0	1.482	1.04	2.09	130	5.1	100	3.8	17.9	1.16	6	3.1
1685	52	0	0.58	1.05	2.21	130	4.6	97	NA	13	1.2	7.4	3.92
1686	82	0	1.716	1.05	3.22	130	4	104	5.2	13.2	0.82	6.1	3.1
1687	72	0	0.576	1.06	3.14	130	3.7	93	NA	NA	NA	NA	NA
1688	50	1	1.766	1.06	2.66	130	NA	NA	NA	NA	NA	NA	NA
1689	80	0	2.175	1.06	2.5	130	3.6	92	3.3	10	0.51	6.4	3.8
1690	65	0	3.616	1.06	1.88	130	4.5	97	2.6	23.5	0.5	6.2	3.1
1691	51	0	0.238	1.07	2.82	130	4.3	99	NA	9	0.48	6.2	2.8
1692	81	1	0.84	1.07	2.34	130	5	95	5.2	16.8	0.67	6.7	4.01
1693	71	1	1.51	1.07	1.95	130	5.2	94	8.8	19.5	0.6	6.9	4.08
1694	76	1	1.993	1.07	2.62	130	5.1	102	10.4	59.7	4.46	6	3.1
1695	75	1	2.45	1.07	2.23	130	4.8	102	8.7	43	1.85	5.6	3.5
1696	67	0	0.268	1.08	2.28	130	4.9	104	5.4	26.5	1.14	6.1	3.8
1697	67	1	0.452	1.08	2.69	130	5.3	99	11.7	131.5	10.92	5.9	3.7
1698	72	0	0.5	1.08	1.29	130	5.1	98	NA	124.8	2.8	5.8	2.7
1699	71	1	0.54	1.08	1.42	130	3.9	94	6.7	24.1	0.8	7.1	2.24
1700	81	1	1.081	1.08	3.2	130	4.9	97	6.7	12.9	0.75	7.8	3.8
1701	83	0	1.904	1.08	1.33	130	4	99	4.2	18.7	0.66	6.6	2.1
1702	63	0	2.52	1.08	1.8	130	4.5	95	NA	18.3	1	7.1	3.02
1703	65	1	0.09	1.09	2.72	130	3.7	92	3.5	13.3	0.8	7.1	4.44
1704	50	0	0.458	1.09	2.35	130	3.7	100	3.4	14.5	0.73	7.4	4.3
1705	65	0	0.46	1.09	1.6	130	NA	NA	NA	NA	NA	NA	NA
1706	50	0	0.633	1.09	3.16	130	4	93	11	11.5	0.71	6.9	4.3
1707	89	1	0.76	1.09	1.23	130	5.3	104	5.7	85.2	5.3	6	2.45
1708	71	0	1.403	1.09	2.67	130	3.5	94	NA	7.8	0.55	7	3.7
1709	53	0	1.8	1.09	1.79	130	3.9	105	3.8	20.5	0.69	5.7	3.64
1710	88	0	1.394	1.1	2.52	130	3	99	10.2	55.5	2.86	5.9	2.7
1711	83	0	1.533	1.1	2.88	130	6	101	5.6	21.5	1.26	NA	NA
1712	41	0	2.03	1.1	1.05	130	4.5	87	3.6	12.8	0.3	6.1	4.23
1713	45	0	1.969	1.11	3.18	130	4.6	96	5.7	18.2	1.19	7.8	4.2
1714	79	0	1.6	1.12	3.08	130	4.9	94	4.2	11.6	0.77	7.6	4
1715	85	1	1.66	1.12	2.16	130	4.2	97	NA	6.9	0.6	5.1	1.98
1716	63	0	2.68	1.12	1.43	130	4.2	98	4.5	15.3	0.5	6.3	3.91
1717	99	1	8.053	1.12	1.64	130	3.3	100	NA	14.6	0.37	3.4	2.8
1718	55	0	8.574	1.12	1.44	130	4.6	98	NA	12.5	0.92	6.7	3.3
1719	62	0	0.559	1.13	2.5	130	NA	NA	NA	NA	NA	NA	NA
1720	64	0	0.697	1.13	2.36	130	4	93	5.3	20.9	0.72	4.4	2.3
1721	77	1	0.839	1.13	2.04	130	3.5	95	2.3	11.7	0.49	5.8	3.3
1722	71	0	1.127	1.13	3.09	130	4.6	96	7.5	19.3	0.77	8.1	3.1
1723	75	0	1.611	1.13	2.55	130	4.2	95	3.6	28.5	0.99	7.4	4.1
1724	56	0	1.931	1.13	2.7	130	4.3	98	4.2	15.4	0.52	8.7	3
1725	92	0	3.54	1.13	1.5	130	4.9	98	9.8	108.6	3.75	6.9	3.51
1726	60	0	0.354	1.14	2.55	130	4.6	96	4.3	25.3	0.77	8.3	3.6
1727	83	1	1.138	1.14	1.82	130	3.6	99	6.6	25.8	0.77	6.2	3.4
1728	41	1	1.487	1.14	2.01	130	4.4	95	4.1	14.9	0.42	7.1	4.3
1729	71	1	1.517	1.14	3.44	130	4	96	2.1	11.5	0.39	7.4	5
1730	81	0	1.71	1.14	2.73	130	4.3	96	4.6	22.6	1.12	6	3.6
1731	86	1	1.8	1.14	1.96	130	4.9	99	9.1	45	4.17	6.4	2.55
1732	67	0	1.846	1.14	2.42	130	4.3	92	4.4	18	0.87	7.6	4.2
1733	77	0	4.17	1.14	1.78	130	3.2	95	9.3	27	1.22	6.5	2.34
1734	67	0	0.255	1.15	2.07	130	4.1	99	2.3	13.2	0.54	5.3	3.2
1735	74	1	1.16	1.15	3.01	130	5.1	99	10.5	32.5	1.73	6.8	3.7
1736	52	1	1.217	1.15	1.96	130	3.1	98	6.5	51.2	3.25	5.1	2.5
1737	66	1	1.895	1.15	3.43	130	4.2	95	3	12	0.63	7.5	4.6
1738	90	1	6.38	1.15	2.57	130	4.2	96	6.9	16.7	0.9	6.9	3.42
1739	89	0	0.494	1.16	2.13	130	4.7	100	5.2	19.3	1.2	6.1	2.8
1740	41	0	1.23	1.16	2.5	130	3.4	89	2.4	5	0.69	7.8	4.11
1741	49	0	4.43	1.16	1.81	130	3.1	87	2.8	2.7	0.55	5.8	2.53
1742	76	0	0.46	1.17	1.68	130	4.8	102	9.4	32.5	1.3	6.5	3.28
1743	46	0	0.82	1.17	2.19	130	5	92	3.3	13.2	0.63	7.4	4.1
1744	85	0	1.57	1.17	2.77	130	4.7	94	2.9	11.5	0.66	6.7	4.07
1745	94	1	1.661	1.17	2.3	130	6.3	101	8.5	39	1.68	6.3	3.5
1746	80	1	2.42	1.17	3.17	130	4.2	103	6.4	17.9	NA	7.2	3.7
1747	81	1	4.923	1.17	1.86	130	4.5	107	4.3	18.2	NA	5.9	1.9
1748	65	1	6.76	1.17	NA	130	3.5	94	8.6	66.2	1.1	6.2	3
1749	71	1	0.469	1.18	2.66	130	4.1	94	1.9	12.5	0.41	6.7	4.2
1750	31	0	0.47	1.18	2.84	130	3.9	99	3.9	11.7	0.69	7.1	4.52
1751	75	0	0.49	1.18	1.91	130	3.6	94	4.8	28.4	0.94	6.3	3.02
1752	29	1	0.803	1.18	2.32	130	4.3	103	2.6	8.7	0.39	4	1.5
1753	64	1	0.871	1.18	NA	130	4.5	104	4.9	10.6	0.47	6.7	4
1754	74	1	2.97	1.18	2.87	130	5.1	92	5.3	16.5	1.02	7.7	4.77
1755	73	0	0.16	1.19	2.23	130	3.7	94	2.9	12.9	0.68	5.8	3.6
1756	83	1	0.428	1.19	1.64	130	4.3	99	3.6	11.9	0.63	4.4	2.3
1757	66	0	0.843	1.19	NA	130	NA	NA	NA	NA	NA	NA	NA
1758	81	0	1.54	1.19	1.07	130	3.7	95	2.9	21.3	0.69	5.6	2.32
1759	74	0	1.88	1.19	1.6	130	3.3	106	5.5	21.6	1.72	6.1	2.7
1760	66	1	2.77	1.19	2.04	130	4.6	95	6.1	21.2	1.2	6.1	4.11
1761	85	0	4.003	1.19	2.62	130	4.4	95	8.7	22.1	1.65	5.8	1.9
1762	45	0	0.33	1.2	1.97	130	4.9	90	13.7	20.5	0.8	8.4	5.23
1763	57	0	0.398	1.2	2.42	130	5.1	94	15	78.9	2.29	7.2	4.1
1764	80	1	1.694	1.2	2.19	130	4.2	96	12.5	43.7	1.94	6.2	3.3
1765	28	0	1.73	1.2	3.46	130	3.6	100	NA	5.5	0.63	7.6	4
1766	82	1	2.15	1.2	2.53	130	4.9	96	5.3	15.4	0.68	8.1	4.2
1767	64	0	2.96	1.2	1.54	130	3.5	94	NA	19.7	0.4	5.5	2.5
1768	70	0	5.96	1.2	2.26	130	5.1	95	6.5	78.7	1.6	7.7	4.3
1769	52	0	0.232	1.21	2.51	130	4.2	90	5.2	6.6	0.64	6.7	4.4
1770	86	0	0.793	1.21	1.86	130	3.3	105	6.8	36.4	1.44	5.6	2.7
1771	91	1	1.237	1.21	2.4	130	3.3	93	2.4	17.1	0.3	5.6	2.8
1772	61	0	1.91	1.21	2.15	130	4	92	7.2	21	0.7	NA	NA
1773	64	1	0.626	1.22	2.94	130	4.6	95	4.8	22.9	0.56	8.3	4.5
1774	50	0	2.063	1.22	3.42	130	3.8	98	5	6.5	0.72	6.5	3.5
1775	63	0	3.211	1.22	2.62	130	NA	NA	NA	NA	NA	NA	NA
1776	77	0	3.246	1.22	2.65	130	5.3	99	3.9	15.4	0.71	4.9	3.1
1777	75	1	0.84	1.23	2.16	130	4.4	90	4.7	20.4	0.67	6.4	3.8
1778	72	1	3.966	1.23	2.88	130	3.7	93	NA	16.3	0.36	10.9	3.3
1779	80	1	0.47	1.24	1.92	130	4.2	93	3	14.9	0.5	7.1	4.02
1780	74	1	1.081	1.24	2.88	130	4.7	100	3.7	10.8	0.53	5.6	3.1
1781	59	0	1.45	1.24	1.33	130	5.9	101	8.7	66.7	15.3	7.3	3.65
1782	81	0	1.58	1.24	2.52	130	4.1	96	3.3	17.9	1	7	4.39
1783	86	1	0.32	1.25	2.15	130	3.6	104	3.2	14.3	0.5	6	3.1
1784	83	0	1.12	1.25	1.86	130	3.1	89	4.3	12	0.6	6.9	3.58
1785	62	1	1.219	1.25	3.33	130	4	94	3.4	11.5	0.59	8.9	4.8
1786	59	0	0.984	1.27	NA	130	4.5	91	14.8	110	2.89	6.4	3.8
1787	68	0	1.23	1.27	2.58	130	4.5	92	7.2	23.3	1.11	7.3	3.56
1788	87	1	0.116	1.28	2.19	130	4.2	105	5	20.3	0.7	5.4	2.5
1789	66	0	0.695	1.28	3.57	130	4.6	96	7.2	19	1.09	8.4	4.2
1790	69	0	0.877	1.28	2.46	130	4.4	95	4.3	13.4	1.01	5.3	3.3
1791	66	0	0.973	1.28	3.56	130	4.2	96	2	10.7	0.54	8.3	3.7
1792	84	0	1.23	1.28	1.92	130	5	94	1.6	19	0.3	5.9	2.65
1793	68	0	0.661	1.29	2.56	130	6.1	99	7.1	29	1.15	5.3	2.8
1794	84	1	1.418	1.29	2.96	130	4.1	96	2.3	16.8	0.43	6.2	3.5
1795	69	0	0.715	1.3	2.25	130	5.1	106	7.1	45.5	3.11	5.1	2.7
1796	88	1	1.222	1.3	1.95	130	5.1	100	9	46.6	1.87	6.5	2.3
1797	87	0	1.393	1.3	NA	130	3.7	101	3.7	14.1	1.26	5.7	2.7
1798	73	1	1.639	1.3	2.76	130	5	92	2.6	16.4	0.48	7.2	4.4
1799	82	0	1.83	1.3	2.04	130	4.5	97	5.8	25.7	3	5.4	2.74
1800	70	0	1.371	1.31	2.97	130	5.1	105	8.6	27.6	1.69	6.4	3
1801	93	1	1.825	1.31	2.59	130	4.8	97	6	16.8	0.95	7.5	3.9
1802	84	1	2.075	1.31	3.25	130	3.6	98	3.1	7.2	0.52	6.3	4.1
1803	31	0	0.72	1.32	2.52	130	4.3	93	5.5	12.9	0.6	7.5	3.64
1804	87	0	1.243	1.32	2.72	130	3.6	97	5.2	13.6	0.65	5.8	3.2
1805	82	1	1.3	1.32	NA	130	4.6	94	3.4	40.7	1.2	5.6	2.12
1806	84	1	0.214	1.33	1.21	130	3.8	94	7.9	43.2	0.95	5.5	3
1807	36	0	1.31	1.33	2.48	130	3.9	93	6.5	14.2	0.7	7	4.34
1808	74	0	1.963	1.33	2.82	130	4.3	96	3.5	12	0.49	6.2	2.9
1809	87	0	2.011	1.33	2.46	130	3.1	94	1.8	10.9	0.67	6.7	3.1
1810	95	1	0.394	1.34	1.82	130	4.1	91	NA	12.4	0.5	5.8	3.3
1811	82	1	0.43	1.34	1.47	130	4	97	4.4	18.7	0.8	6.6	3.1
1812	89	1	0.483	1.34	2.49	130	4.5	98	4.9	21.8	0.64	5.5	3.2
1813	67	1	0.704	1.34	1.78	130	5.1	101	6.5	92.9	1.7	5.7	3
1814	87	1	0.753	1.34	2.01	130	3.4	89	5.2	19.7	0.36	5.6	2.6
1815	73	0	1.336	1.34	3.39	130	3.8	91	NA	6.4	0.52	7.2	4.3
1816	68	1	1.24	1.35	1.09	130	2.6	100	5.6	14.5	0.8	5.4	2.56
1817	37	1	0.62	1.36	2.66	130	4	91	5.4	11.1	0.4	6.9	4
1818	37	1	0.737	1.36	3.41	130	4.2	97	3.7	11	0.48	7.3	4.7
1819	80	0	1.506	1.36	1.48	130	4.2	101	5.1	22.8	0.95	5.5	2.7
1820	73	1	2.15	1.36	2.19	130	4.6	91	9.5	34.6	0.82	5.6	3.02
1821	70	1	2.203	1.38	NA	130	4.3	96	2.7	7.8	0.59	7.4	4.5
1822	82	0	5.287	1.38	2.34	130	5.5	97	8.3	24.5	1.17	7.3	3.4
1823	87	0	0.29	1.39	2.34	130	4.1	94	3.4	13	0.68	6.2	3.73
1824	78	0	0.76	1.39	1.4	130	3.8	93	9.7	21.6	1.1	4.7	2.27
1825	74	1	0.865	1.39	2.99	130	4.4	93	3.1	15.3	0.53	7.4	4.4
1826	66	1	0.367	1.4	2.18	130	NA	NA	NA	NA	NA	NA	NA
1827	84	1	0.42	1.4	2.27	130	4.2	96	2.6	15.5	0.5	7.3	3.61
1828	83	1	3.798	1.4	2.63	130	3.2	90	4.2	26	0.42	6.3	3.1
1829	77	0	0.744	1.41	2.75	130	4.1	102	NA	14.2	0.92	7.1	2.5
1830	74	0	1.4	1.41	1.48	130	4.2	96	3.6	15	1.1	6	2.15
1831	70	0	1.285	1.42	1.65	130	4.4	95	NA	12.9	0.28	6.2	2.8
1832	67	0	0.306	1.43	2.83	130	3.6	94	1.5	10.3	0.6	6.8	4.3
1833	70	0	1.676	1.43	2.62	130	4.4	99	NA	14.8	0.52	7.3	2.6
1834	47	0	0.013	1.44	NA	130	4.5	95	2.5	16.3	0.64	8	4.5
1835	51	0	3.166	1.44	3.36	130	4.7	97	NA	25.2	0.85	6.7	4.1
1836	58	1	0.34	1.45	1.98	130	3.5	101	2.2	16.2	0.5	7.6	3.27
1837	70	1	0.769	1.45	3.21	130	4.6	98	3.1	7.2	0.58	7.6	5
1838	24	0	0.713	1.47	2.89	130	NA	NA	NA	NA	NA	NA	NA
1839	78	0	1.49	1.47	2.01	130	3.9	94	5.6	35.7	2	7	3.5
1840	82	1	2.795	1.47	2.81	130	5.7	96	9.5	36.8	1.63	6.7	3.1
1841	86	0	0.52	1.49	2.17	130	4.3	96	3.9	18.6	1	6.4	3.89
1842	87	0	0.6	1.49	2.47	130	4.7	96	2.4	13.5	0.7	6.5	2.51
1843	52	1	0.075	1.5	2.39	130	4.1	96	NA	NA	0.55	5.4	3.2
1844	62	0	1.09	1.51	2.66	130	4.5	97	3.5	11.7	0.9	7.6	4.77
1845	77	1	0.591	1.53	2.4	130	4.6	106	NA	26.6	1	NA	NA
1846	82	1	0.95	1.53	2.05	130	3.6	93	4.2	13.4	0.6	NA	NA
1847	88	1	2.091	1.53	3.83	130	3.6	100	2.9	11.8	0.59	6.1	3.9
1848	82	0	1.506	1.54	2.49	130	4.4	94	NA	8.9	0.6	9.9	3.8
1849	58	0	2.453	1.54	3.15	130	5.2	94	7.8	22.3	1.42	8	5
1850	54	1	10.16	1.55	1	130	4	102	4.4	24.6	1.8	5.1	1.83
1851	29	1	0.09	1.56	4.4	130	3.3	92	2.7	7.2	0.31	7	4
1852	87	0	1.04	1.59	3.16	130	4.6	94	3.8	14.8	0.88	7.4	3.3
1853	85	0	0.489	1.62	3.62	130	5.4	96	4.4	17.3	0.82	7.1	4.1
1854	39	0	2.057	1.63	2.76	130	4.7	93	5	22.3	0.68	7.2	3.2
1855	77	1	2.17	1.64	1.92	130	4	97	5.6	21.5	0.7	5.8	2.65
1856	84	0	0.02	1.67	2.4	130	3.9	95	5	21.7	1.3	6.9	3.55
1857	69	1	1.3	1.67	2.31	130	NA	NA	NA	NA	NA	NA	NA
1858	66	1	0.628	1.68	2.14	130	3.4	91	6.5	10.7	1.32	5.4	2.6
1859	40	1	2.7	1.71	3.32	130	3	84	13.7	31.8	2.4	7.7	4.87
1860	81	0	2.063	1.72	1.93	130	4.9	91	4.7	18.3	0.87	6.7	3.5
1861	82	1	0.654	1.73	2.9	130	4.4	97	NA	25.1	0.67	7.5	3.6
1862	31	1	0.47	1.76	1.54	130	3.8	95	5.1	39.7	1.8	7	2.93
1863	47	0	0.489	1.88	2.54	130	3	97	1.8	7.8	0.36	6	3.7
1864	71	1	0.781	1.98	2.32	130	4.9	110	7.5	27.2	1.33	5.3	2.9
1865	74	0	1.786	1.99	3.05	130	4.1	97	3.9	9.5	NA	7.1	3.9
1866	87	1	1.4	2.07	2.24	130	4.8	94	3.6	55.1	3.8	5.8	3.51
1867	55	0	0.01	2.65	3.16	130	4.9	104	8.1	37.9	1.1	5.5	2.67
1868	60	1	0.01	2.72	4.36	130	6.3	94	NA	76.2	1.3	6.2	2.34
1869	66	0	0.01	2.99	2.92	130	NA	NA	NA	NA	NA	NA	NA
1870	54	0	0.01	3.22	11.67	130	4.7	88	3.8	14.4	0.45	7.1	4.11
1871	52	1	0.003	5.47	11.94	130	3.9	99	4.3	42.2	6.1	NA	NA
1872	83	0	102.309	0.1	1.5	131	4.4	101	NA	19.5	0.98	6.3	3.2
1873	57	1	27.909	0.15	0.1	131	5	99	2.8	11.9	0.64	5.2	2.1
1874	82	0	92.889	0.21	1.95	131	3.9	102	NA	33.2	0.6	4.9	2.8
1875	81	1	45.199	0.22	0.88	131	4.4	95	7.5	51.5	2.06	6.3	2.4
1876	72	1	15.913	0.23	1.58	131	4	101	NA	4.2	0.54	6.3	3.2
1877	86	0	23.852	0.29	0.98	131	4.4	99	5	31.4	1.18	6.2	3.2
1878	63	1	5.455	0.31	NA	131	5.2	98	18.3	95.9	7.15	5.5	2.5
1879	85	0	35.627	0.34	2.63	131	4.7	103	3.8	9.8	0.6	6.6	3
1880	79	1	100.856	0.35	NA	131	5.7	105	9.5	79.9	8.29	6.2	2.7
1881	67	0	0.358	0.38	0.46	131	3.2	91	8.2	16.2	0.66	4.7	2.9
1882	73	1	90.88	0.4	1	131	4.1	95	3.4	6.8	0.9	6.7	3.06
1883	66	1	330.25	0.4	1.27	131	4.5	96	6.6	32.4	2.8	6	3.22
1884	90	0	103.966	0.43	2.1	131	4.7	98	9.9	101	6.12	7.8	4.5
1885	34	0	6.503	0.44	2.04	131	4.6	98	4.1	13.3	0.99	4.7	0.9
1886	74	1	32.721	0.44	1.63	131	4.2	101	8.4	22.7	0.78	7	4.1
1887	69	0	1.133	0.46	NA	131	3.8	99	6	15.9	0.95	7.3	4.2
1888	73	1	9.3	0.48	1	131	4.3	92	7.7	106	3.7	5	1.99
1889	78	0	85.82	0.48	1	131	4	99	5	16.3	2	6.1	2.52
1890	33	1	1.354	0.5	2.38	131	5.9	105	11.5	21.2	2.88	6.9	3.1
1891	44	1	3.488	0.53	1.41	131	3.8	94	3	17.6	0.83	6.5	3.6
1892	61	1	48.797	0.53	2.19	131	5.1	92	3.4	16	0.56	7.1	3.6
1893	55	0	1.39	0.54	0.85	131	4.8	97	5.6	33.7	3.75	6.8	4
1894	88	1	9.135	0.54	3.21	131	NA	NA	NA	NA	NA	NA	NA
1895	42	1	2.574	0.55	1.9	131	4.2	92	NA	12.4	0.23	6.9	3.1
1896	92	1	1.383	0.59	1.22	131	6.2	102	12	91.7	4.57	5.3	3
1897	81	0	2.97	0.59	1	131	4.6	101	9.6	103.9	3.6	4.3	1.51
1898	81	0	0.403	0.61	1.52	131	9.2	114	5	77.1	2.68	2.7	1.4
1899	87	0	1.13	0.62	1.84	131	5.4	104	12.1	31.2	4.15	5.5	3.1
1900	76	0	3.876	0.62	0.85	131	NA	NA	NA	NA	NA	NA	NA
1901	70	0	5.689	0.62	2.11	131	3.8	91	3.1	17.8	0.67	6.7	1.5
1902	78	1	0.678	0.63	1.88	131	3.8	103	6.2	33.6	0.72	5.4	2.1
1903	93	1	30.391	0.63	3.33	131	5.6	100	5.5	52	2.93	7.4	4.4
1904	53	0	0.408	0.64	2.19	131	3.1	106	3.4	4.8	0.43	5.3	3.1
1905	81	0	1.004	0.64	1.95	131	5.2	98	6.2	39	1.02	3.6	1.9
1906	69	0	1.148	0.64	1.88	131	NA	NA	NA	NA	NA	NA	NA
1907	63	0	9.519	0.65	NA	131	4.8	102	8.9	46.1	3.73	5.5	2.4
1908	69	1	0.21	0.66	NA	131	4.2	99	10.4	68.6	1.03	5.1	3.1
1909	84	0	26.19	0.66	1.66	131	3.7	90	4.7	106.5	2.5	6.8	2.51
1910	90	1	1.643	0.67	1.72	131	5.1	107	4.6	40.6	1.79	3.8	1.5
1911	26	1	1.073	0.68	2.05	131	3.7	98	2.4	5.9	0.48	7.6	4.7
1912	89	0	0.218	0.69	1.34	131	4.6	96	3.6	25.3	0.71	5.7	2.8
1913	76	1	0.951	0.69	1.81	131	4.5	109	4	26.8	0.77	NA	NA
1914	66	0	1.123	0.69	2.17	131	5	96	NA	75.4	11.58	6.2	3.4
1915	52	0	16.73	0.69	1.26	131	5.3	97	6.8	23.5	0.78	5.5	2.31
1916	86	0	0.152	0.7	0.53	131	6.2	109	9.9	71.9	3.74	6.2	2.9
1917	65	0	3.972	0.7	2.75	131	4.4	93	3.2	13.7	NA	7.4	4.1
1918	54	1	6.498	0.7	1.72	131	3.5	91	3.7	3.3	0.35	6.5	3.6
1919	46	0	2.077	0.71	3	131	3.8	102	5.7	16.2	NA	11.5	3
1920	46	0	7.846	0.71	NA	131	3.5	98	6.7	33.4	7.58	5.7	2.5
1921	91	0	0.756	0.72	2.32	131	4.1	104	6.4	22.8	1.23	5.3	2.8
1922	79	1	40.362	0.72	1.56	131	NA	NA	NA	NA	NA	NA	NA
1923	69	0	0.497	0.73	2.46	131	3.7	98	5.4	16.8	1.02	6.4	3.2
1924	57	1	1.505	0.73	2.22	131	5.1	92	12.7	29.1	1.19	7.1	3.2
1925	69	1	4.096	0.74	2.65	131	4.5	96	2	18.8	NA	7.4	4.5
1926	88	1	1.429	0.75	1.56	131	6.4	96	16.7	133.5	2.79	6.6	2.9
1927	59	0	1.747	0.75	2.1	131	4.7	98	5.7	18.2	1.44	5.6	2.3
1928	92	1	19.26	0.75	1.98	131	NA	NA	NA	NA	NA	NA	NA
1929	85	0	26.44	0.75	1.34	131	5.1	94	15.1	91.5	3.1	6.8	3.85
1930	71	1	0.505	0.76	2.57	131	5.1	105	6.4	30.5	1.27	6.9	4.1
1931	74	1	0.37	0.77	1	131	3.9	96	NA	32.6	1.6	5.9	2.99
1932	75	1	1.384	0.77	2.63	131	4.2	104	5.4	16.4	0.86	6.4	3.4
1933	62	1	2.87	0.77	1.66	131	2.7	93	3.3	4.3	0.5	5.3	2.03
1934	99	1	4.34	0.77	1.04	131	2.4	97	10.3	54.5	3	4.6	2.34
1935	55	1	0.387	0.78	2.14	131	3.4	96	1.9	6.6	0.27	7.3	4.3
1936	82	1	0.713	0.78	1.36	131	4.2	102	4.1	11.9	0.51	4	1.4
1937	60	0	1.374	0.78	2.37	131	4	99	2.5	31.6	0.57	5.5	3.1
1938	66	1	1.499	0.78	1.86	131	4.7	98	4.3	23.1	NA	6.3	3.8
1939	77	1	3.043	0.78	2.45	131	3.7	95	2.8	12.4	0.73	7.3	4.1
1940	74	0	8.387	0.78	2.03	131	3.3	87	4.1	11.9	0.73	7.1	3.9
1941	55	0	0.444	0.79	1.99	131	4.4	101	4.7	8.9	0.71	5.9	3.7
1942	80	0	0.99	0.79	1.83	131	5.4	100	NA	16.2	0.65	5.6	3
1943	42	0	1.87	0.79	1.55	131	3.8	105	6.9	13.8	0.68	6.2	3.98
1944	87	1	2.916	0.79	1.92	131	6.2	97	8.1	63.2	5.17	7.9	4.1
1945	21	1	0.32	0.8	1	131	3.5	95	2.6	13.3	0.48	6.4	2.82
1946	66	0	0.559	0.8	2.36	131	4.5	105	7.6	46.5	2.19	5.7	3
1947	65	0	0.734	0.8	2.76	131	3.8	99	8	48.2	8.81	7	3.1
1948	55	1	1.172	0.8	2.48	131	4.2	98	5.4	20.6	1.02	7.9	3.9
1949	65	0	0.798	0.81	2.41	131	4.5	95	2.5	8.5	0.42	6.3	2.8
1950	74	0	1.45	0.81	2.07	131	4.7	96	4.8	7.2	0.6	6.9	4.41
1951	72	0	2.465	0.81	0.99	131	4.2	97	11.6	111.6	4.38	5.7	2.5
1952	62	0	2.732	0.81	NA	131	5	93	NA	65.4	15.49	6.3	3.6
1953	78	1	1.115	0.83	1.98	131	4.1	101	3.4	12.2	0.53	6.7	3.1
1954	74	1	0.392	0.84	1.76	131	NA	NA	NA	NA	NA	NA	NA
1955	43	0	0.43	0.84	1.46	131	4.2	100	2.8	11.5	0.59	5.6	2.84
1956	85	1	0.441	0.84	2.03	131	5.6	93	9.6	57.6	2.27	5.7	2.8
1957	54	0	2.61	0.84	1.67	131	3.7	100	4.1	8.4	0.3	6.4	3.4
1958	70	0	0.389	0.85	1.16	131	4.1	102	2.9	12	0.64	6.2	3.4
1959	92	1	0.77	0.85	1.14	131	5	103	6.7	32.5	1.06	6.4	3
1960	78	0	1.214	0.85	3.37	131	3.4	104	7.2	13.9	0.99	12.9	2.6
1961	76	0	1.3	0.85	1.03	131	5	102	5.4	30.5	1.8	6.3	3.32
1962	48	1	0.057	0.86	1.69	131	3.8	95	1.8	13.8	0.58	5.9	3.1
1963	88	1	0.601	0.86	1.37	131	3.5	96	6.2	29.5	3.32	6	2.5
1964	37	0	0.8	0.86	2.65	131	3.5	103	3.3	7.4	0.66	6.5	3.6
1965	42	1	1.89	0.86	1.21	131	NA	NA	NA	NA	NA	NA	NA
1966	90	1	2.141	0.86	NA	131	4.2	98	3.7	10	0.82	7.3	3.7
1967	88	1	6.56	0.86	1.73	131	4.3	97	3.2	17.7	0.6	6.1	3.54
1968	84	0	0.484	0.87	1.46	131	4	109	5.4	31.5	0.71	NA	NA
1969	44	1	0.648	0.87	2.58	131	2.9	105	4.7	8.5	0.42	6.4	3.7
1970	87	1	1.754	0.87	2.81	131	NA	NA	NA	NA	NA	NA	NA
1971	79	0	0.927	0.88	2.95	131	6.6	97	8.8	61	1.86	6.9	2.9
1972	83	0	1.53	0.88	2.39	131	4.4	108	7	24.4	1.32	6.1	3.3
1973	98	1	1.847	0.88	2.47	131	3.5	102	4	8.6	0.38	6.2	3.5
1974	88	1	19.51	0.88	2.23	131	4.9	105	5.4	25.3	0.82	7	2.45
1975	67	0	0.82	0.89	1	131	4.7	99	1.8	13	0.28	5.3	1.26
1976	46	0	2.8	0.89	1.6	131	4.2	94	1.4	25.3	0.23	5	1.7
1977	94	1	1.597	0.9	1.22	131	4.3	99	6	54.3	3.04	NA	NA
1978	46	0	2.858	0.9	1.35	131	4.1	101	7	18	1.09	5.5	2.8
1979	90	1	3.569	0.9	2.46	131	4.3	97	2.1	6.7	0.49	6.6	2.9
1980	72	1	3.675	0.9	NA	131	4.3	100	5.3	14.6	0.82	6.5	3.5
1981	85	0	3.682	0.9	2.62	131	4.5	104	8	43.6	2	8.1	3.5
1982	92	1	3.771	0.9	2.12	131	7.1	106	7.2	71.7	5.02	5.1	2.6
1983	76	0	1.2	0.91	2.38	131	NA	NA	NA	NA	NA	NA	NA
1984	61	0	2.102	0.91	2.13	131	3.7	104	5.7	19.8	0.63	4.9	2.7
1985	82	0	0.372	0.92	2.25	131	4.2	103	8.3	40.3	1.5	6.3	3.4
1986	83	0	0.67	0.92	2	131	4.2	99	2.9	16.1	0.56	6.2	3.3
1987	93	0	2.258	0.92	2.93	131	4	94	4.5	10.6	0.8	7.2	4.2
1988	70	1	0.242	0.93	2.74	131	4.2	103	2.9	7.3	0.36	6.7	3.7
1989	81	1	0.49	0.93	1.56	131	4.4	93	3.2	23.6	0.5	6.5	3.35
1990	58	0	0.819	0.93	2.56	131	4.2	102	6.2	6.8	0.83	6.6	3.1
1991	50	0	1.264	0.93	1.3	131	3.6	90	NA	27.2	0.63	5.5	2.6
1992	101	1	1.367	0.93	NA	131	4.6	101	NA	8.2	0.41	6.7	3.8
1993	65	0	1.398	0.93	NA	131	4.9	101	10.9	23.7	1.29	7.1	3.5
1994	57	1	1.46	0.93	2.62	131	4.1	100	1.9	7.6	0.5	6.8	4.33
1995	75	0	1.57	0.93	1.97	131	4	98	4.3	11.1	0.93	7.2	3.79
1996	86	1	1.862	0.93	2.88	131	3.9	95	2.7	12.7	0.53	7	3.5
1997	72	0	2.13	0.93	1.73	131	3.7	NA	NA	19.5	0.8	4.2	2.33
1998	69	1	2.74	0.93	1.11	131	3.6	98	5.9	55.6	6.78	6.8	2.7
1999	79	1	2.81	0.93	1.51	131	4.9	95	12.9	33.1	2.1	4.2	1.63
[truncated: 69,818 more rows]
